# Supplementary material for: Monogenea of fishes from the lagoon flats of Palmyra Atoll in the Central Pacific
Source: Zookeys. 2017 Nov 2;(713):1–23. doi: 10.3897/zookeys.713.14732 (PMC5674209; doi:10.3897/zookeys.713.14732)
Supplement: XML Treatment for Benedenia hawaiiensis [file zookeys.713.14732-treatment1.xml]

<!DOCTYPE tp:taxon-treatment
  PUBLIC "-//TaxonX//DTD Taxonomic Treatment Publishing DTD v0 20100105//EN" "tax-treatment-NSO.dtd">
<tp:taxon-treatment xmlns:tp="http://www.plazi.org/taxpub"><tp:treatment-meta><kwd-group><label>Taxon classification</label><kwd><named-content xmlns:xlink="http://www.w3.org/1999/xlink" content-type="kingdom">Animalia</named-content></kwd><kwd><named-content xmlns:xlink="http://www.w3.org/1999/xlink" content-type="order">Capsalidea</named-content></kwd><kwd><named-content xmlns:xlink="http://www.w3.org/1999/xlink" content-type="family">Capsalidae</named-content></kwd></kwd-group><mixed-citation publication-type="journal"><person-group><name><surname>Vidal-Martínez</surname><given-names>Víctor Manuel</given-names></name><name><surname>Soler-Jiménez</surname><given-names>Lilia Catherinne</given-names></name><name><surname>Aguirre-Macedo</surname><given-names>Ma. Leopoldina</given-names></name><name><surname>Mclaughlin</surname><given-names>John</given-names></name><name><surname>Jaramillo</surname><given-names>Alejandra G.</given-names></name><name><surname>Shaw2</surname><given-names>Jenny C.</given-names></name><name><surname>James</surname><given-names>Anna</given-names></name><name><surname>Hechinger</surname><given-names>Ryan F.</given-names></name><name><surname>Kuris</surname><given-names>Armand M.</given-names></name><name><surname>Lafferty</surname><given-names>Kevin D.</given-names></name></person-group><article-title>
          <tp:taxon-name><tp:taxon-name-part taxon-name-part-type="class">Monogenea</tp:taxon-name-part></tp:taxon-name> of fishes from the lagoon flats of Palmyra Atoll in the Central Pacific</article-title><source>Zookeys</source><day>2</day><month>11</month><year>2017</year><volume>2017</volume><issue>713</issue><fpage>1</fpage><lpage>23</lpage><pub-id pub-id-type="doi">10.3897/zookeys.713.14732</pub-id></mixed-citation></tp:treatment-meta><tp:nomenclature><tp:taxon-name>
                  <tp:taxon-name-part taxon-name-part-type="genus" reg="Benedenia">Benedenia</tp:taxon-name-part>
                  <tp:taxon-name-part taxon-name-part-type="species" reg="hawaiiensis">hawaiiensis</tp:taxon-name-part>
                </tp:taxon-name><tp:taxon-authority>Yamaguti, 1968</tp:taxon-authority></tp:nomenclature><tp:treatment-sec sec-type="Type host" id="SECID0EI3BG"><title>Type host.</title><p>
              <italic><tp:taxon-name><tp:taxon-name-part taxon-name-part-type="genus" reg="Priacanthus">Priacanthus</tp:taxon-name-part> <tp:taxon-name-part taxon-name-part-type="species" reg="cruentatus">cruentatus</tp:taxon-name-part></tp:taxon-name></italic> (Lacépède) (<tp:taxon-name><tp:taxon-name-part taxon-name-part-type="family">Priacanthidae</tp:taxon-name-part></tp:taxon-name>)</p></tp:treatment-sec><tp:treatment-sec sec-type="Other host and localities" id="SECID0E53BG"><title>Other host and localities.</title><p>
              <italic><tp:taxon-name><tp:taxon-name-part taxon-name-part-type="genus" reg="Benedenia">Benedenia</tp:taxon-name-part> <tp:taxon-name-part taxon-name-part-type="species" reg="hawaiiensis">hawaiiensis</tp:taxon-name-part></tp:taxon-name></italic> has been reported from more than 24 species of fishes from off Hawai’i (<xref ref-type="bibr" rid="B71">Whittington et al. 2001</xref>). From <italic><tp:taxon-name><tp:taxon-name-part taxon-name-part-type="genus" reg="Sargocentron">Sargocentron</tp:taxon-name-part> <tp:taxon-name-part taxon-name-part-type="species" reg="spiniferum">spiniferum</tp:taxon-name-part></tp:taxon-name></italic> (Forsskål) (<tp:taxon-name><tp:taxon-name-part taxon-name-part-type="family">Holocentridae</tp:taxon-name-part></tp:taxon-name>) in the South China Sea (as <italic><tp:taxon-name><tp:taxon-name-part taxon-name-part-type="genus" reg="Benedenia">Benedenia</tp:taxon-name-part> <tp:taxon-name-part taxon-name-part-type="species" reg="sargocentron">sargocentron</tp:taxon-name-part></tp:taxon-name></italic>) (<xref ref-type="bibr" rid="B78">Zhang et al. 2001</xref>).</p></tp:treatment-sec><tp:treatment-sec sec-type="Current host" id="SECID0ES5BG"><title>Current host.</title><p>
              <italic><tp:taxon-name><tp:taxon-name-part taxon-name-part-type="genus" reg="Acanthurus">Acanthurus</tp:taxon-name-part> <tp:taxon-name-part taxon-name-part-type="species" reg="xanthopterus">xanthopterus</tp:taxon-name-part></tp:taxon-name></italic> (<tp:taxon-name><tp:taxon-name-part taxon-name-part-type="family">Acanthuridae</tp:taxon-name-part></tp:taxon-name>), <italic><tp:taxon-name><tp:taxon-name-part taxon-name-part-type="genus" reg="Chaetodon">Chaetodon</tp:taxon-name-part> <tp:taxon-name-part taxon-name-part-type="species" reg="auriga">auriga</tp:taxon-name-part></tp:taxon-name></italic>, <italic><tp:taxon-name><tp:taxon-name-part taxon-name-part-type="genus" reg="Chaetodon">Chaetodon</tp:taxon-name-part> <tp:taxon-name-part taxon-name-part-type="species" reg="lunula">lunula</tp:taxon-name-part></tp:taxon-name></italic> (<tp:taxon-name><tp:taxon-name-part taxon-name-part-type="family">Chaetodontidae</tp:taxon-name-part></tp:taxon-name>), <italic><tp:taxon-name><tp:taxon-name-part taxon-name-part-type="genus" reg="Mulloidichthys">Mulloidichthys</tp:taxon-name-part> <tp:taxon-name-part taxon-name-part-type="species" reg="flavolineatus">flavolineatus</tp:taxon-name-part></tp:taxon-name></italic> (Lacépède) (<tp:taxon-name><tp:taxon-name-part taxon-name-part-type="family">Mullidae</tp:taxon-name-part></tp:taxon-name>), <italic><tp:taxon-name><tp:taxon-name-part taxon-name-part-type="genus" reg="Pseudobalistes">Pseudobalistes</tp:taxon-name-part> <tp:taxon-name-part taxon-name-part-type="species" reg="flavimarginatus">flavimarginatus</tp:taxon-name-part></tp:taxon-name></italic> (Rüppell) and <italic><tp:taxon-name><tp:taxon-name-part taxon-name-part-type="genus" reg="Rhinecanthus">Rhinecanthus</tp:taxon-name-part> <tp:taxon-name-part taxon-name-part-type="species" reg="aculeatus">aculeatus</tp:taxon-name-part></tp:taxon-name></italic> (Linnaeus) (<tp:taxon-name><tp:taxon-name-part taxon-name-part-type="family">Balistidae</tp:taxon-name-part></tp:taxon-name>).</p></tp:treatment-sec><tp:treatment-sec sec-type="Site infection" id="SECID0EPBAI"><title>Site infection.</title><p>Gills.</p></tp:treatment-sec><tp:treatment-sec sec-type="Prevalence and mean intensity" id="SECID0EUBAI"><title>Prevalence and mean intensity.</title><p>
              <italic><tp:taxon-name><tp:taxon-name-part taxon-name-part-type="genus" reg="Acanthurus">Acanthurus</tp:taxon-name-part> <tp:taxon-name-part taxon-name-part-type="species" reg="xanthopterus">xanthopterus</tp:taxon-name-part></tp:taxon-name></italic> 5 and 2 (n = 20); <italic><tp:taxon-name><tp:taxon-name-part taxon-name-part-type="genus" reg="Chaetodon">Chaetodon</tp:taxon-name-part> <tp:taxon-name-part taxon-name-part-type="species" reg="auriga">auriga</tp:taxon-name-part></tp:taxon-name></italic> 7,7 and 1 (n = 13); <italic><tp:taxon-name><tp:taxon-name-part taxon-name-part-type="genus" reg="Chaetodon">Chaetodon</tp:taxon-name-part> <tp:taxon-name-part taxon-name-part-type="species" reg="lunula">lunula</tp:taxon-name-part></tp:taxon-name></italic> 14,3 and 1±0 (n = 14); <italic><tp:taxon-name><tp:taxon-name-part taxon-name-part-type="genus" reg="Mulloidichthys">Mulloidichthys</tp:taxon-name-part> <tp:taxon-name-part taxon-name-part-type="species" reg="flavolineatus">flavolineatus</tp:taxon-name-part></tp:taxon-name></italic> 7,7 and 2±0,6 (n = 52); <italic><tp:taxon-name><tp:taxon-name-part taxon-name-part-type="genus" reg="Pseudobalistes">Pseudobalistes</tp:taxon-name-part> <tp:taxon-name-part taxon-name-part-type="species" reg="flavimarginatus">flavimarginatus</tp:taxon-name-part></tp:taxon-name></italic> 25 and 1 (n = 4) and <italic><tp:taxon-name><tp:taxon-name-part taxon-name-part-type="genus" reg="Rhinecanthus">Rhinecanthus</tp:taxon-name-part> <tp:taxon-name-part taxon-name-part-type="species" reg="aculeatus">aculeatus</tp:taxon-name-part></tp:taxon-name></italic> 16,7 and 3±2 (n = 18).</p><!--PageBreak--></tp:treatment-sec><tp:treatment-sec sec-type="Specimens deposited" id="SECID0E4DAI"><title>Specimens deposited.</title><p>
              <abbrev xmlns:xlink="http://www.w3.org/1999/xlink" content-type="institution" xlink:title="Centre for Research and Advanced Studies, National Polytechnic Institute, Mérida, Yucatán, México" id="ABBRID0EDEAI" xlink:type="simple">CHCM</abbrev> No. 551 (paratypes) (1 slide, 1 specimen).</p></tp:treatment-sec><tp:treatment-sec sec-type="remarks" id="SECID0EIEAI"><title>Remarks.</title><p>
              <italic><tp:taxon-name><tp:taxon-name-part taxon-name-part-type="genus" reg="Benedenia">Benedenia</tp:taxon-name-part> <tp:taxon-name-part taxon-name-part-type="species" reg="hawaiiensis">hawaiiensis</tp:taxon-name-part></tp:taxon-name></italic> was originally described by <xref ref-type="bibr" rid="B75">Yamaguti (1968)</xref> from the gills and fins of <italic><tp:taxon-name><tp:taxon-name-part taxon-name-part-type="genus" reg="Priacanthus">Priacanthus</tp:taxon-name-part> <tp:taxon-name-part taxon-name-part-type="species" reg="cruentatus">cruentatus</tp:taxon-name-part></tp:taxon-name></italic> off Hawai’i. <xref ref-type="bibr" rid="B78">Zhang et al. (2001)</xref> described <italic><tp:taxon-name><tp:taxon-name-part taxon-name-part-type="genus" reg="Benedenia">Benedenia</tp:taxon-name-part> <tp:taxon-name-part taxon-name-part-type="species" reg="sargocentron">sargocentron</tp:taxon-name-part></tp:taxon-name></italic> on <italic><tp:taxon-name><tp:taxon-name-part taxon-name-part-type="genus" reg="Sargocentron">Sargocentron</tp:taxon-name-part> <tp:taxon-name-part taxon-name-part-type="species" reg="spiniferum">spiniferum</tp:taxon-name-part></tp:taxon-name></italic> from the South China Sea. However, <xref ref-type="bibr" rid="B17">Deveney and Whittington (2010)</xref> determined that <italic><tp:taxon-name><tp:taxon-name-part taxon-name-part-type="genus" reg="Benedenia">B.</tp:taxon-name-part> <tp:taxon-name-part taxon-name-part-type="species" reg="sargocentron">sargocentron</tp:taxon-name-part></tp:taxon-name></italic> was a junior synonym of <italic><tp:taxon-name><tp:taxon-name-part taxon-name-part-type="genus" reg="Benedenia">B.</tp:taxon-name-part> <tp:taxon-name-part taxon-name-part-type="species" reg="hawaiiensis">hawaiiensis</tp:taxon-name-part></tp:taxon-name></italic>, and proposed keeping <italic><tp:taxon-name><tp:taxon-name-part taxon-name-part-type="genus" reg="Benedenia">B.</tp:taxon-name-part> <tp:taxon-name-part taxon-name-part-type="species" reg="hawaiiensis">hawaiiensis</tp:taxon-name-part></tp:taxon-name></italic> as the valid name. <italic><tp:taxon-name><tp:taxon-name-part taxon-name-part-type="genus" reg="Benedenia">Benedenia</tp:taxon-name-part> <tp:taxon-name-part taxon-name-part-type="species" reg="hawaiiensis">hawaiiensis</tp:taxon-name-part></tp:taxon-name></italic> is characterized by having an opisthaptor which is usually a little longer than wide, provided with a marginal membrane and is notched opposite the marginal hooklets; with 14 marginal hooklets; two between the posterior anchors. The marginal valve is clearly indented at each hooklet and also at the position where the posterior anchor meets the haptor edge. The marginal valve is conspicuous and has one lobe between each of the hooklets around the circumference of the haptor with the anterior lobes being larger and wider. The proximal ends of the anterior anchors overlap the proximal ends of the accessory sclerites, and the distal portion of the anterior anchors overlap the posterior anchors for two-thirds of their lengths. The accessory sclerites are alate and raise the ventral haptoral tissues through which they protrude. The MCO is muscular, well-equipped with circular and longitudinal muscle fibres and lies in a cavity or canal with poorly developed muscle walls. The most prominent feature of the MCO of <italic><tp:taxon-name><tp:taxon-name-part taxon-name-part-type="genus" reg="Benedenia">B.</tp:taxon-name-part> <tp:taxon-name-part taxon-name-part-type="species" reg="hawaiiensis">hawaiiensis</tp:taxon-name-part></tp:taxon-name></italic> is that it tapers to form a narrow distal tip. The presence of <italic><tp:taxon-name><tp:taxon-name-part taxon-name-part-type="genus" reg="Benedenia">B.</tp:taxon-name-part> <tp:taxon-name-part taxon-name-part-type="species" reg="hawaiiensis">hawaiiensis</tp:taxon-name-part></tp:taxon-name></italic> on the gills of <italic><tp:taxon-name><tp:taxon-name-part taxon-name-part-type="genus" reg="Rhinecanthus">R.</tp:taxon-name-part> <tp:taxon-name-part taxon-name-part-type="species" reg="aculeatus">aculeatus</tp:taxon-name-part></tp:taxon-name></italic> at Palmyra Atoll represents both a new host and a new geographical record for this species.</p></tp:treatment-sec><ref-list><ref id="B71"><mixed-citation xmlns:xlink="http://www.w3.org/1999/xlink" xlink:type="simple">
          <person-group><name name-style="western"><surname>Whittington</surname><given-names>ID</given-names></name><name name-style="western"><surname>Deveney</surname><given-names>MR</given-names></name><name name-style="western"><surname>Wyborn</surname><given-names>S</given-names></name></person-group> (<year>2001</year>) <article-title>A revision of <italic><tp:taxon-name><tp:taxon-name-part taxon-name-part-type="genus">Benedenia</tp:taxon-name-part></tp:taxon-name></italic> Diesing, 1858 including a redescription of <italic><tp:taxon-name><tp:taxon-name-part taxon-name-part-type="genus">B.</tp:taxon-name-part> <tp:taxon-name-part taxon-name-part-type="species">sciaenae</tp:taxon-name-part></tp:taxon-name></italic> (van Beneden, 1856) Odhner, 1905 and recognition of Menziesia Gibson, 1976 (<tp:taxon-name><tp:taxon-name-part taxon-name-part-type="class">Monogenea</tp:taxon-name-part></tp:taxon-name>: <tp:taxon-name><tp:taxon-name-part taxon-name-part-type="family">Capsalidae</tp:taxon-name-part></tp:taxon-name>).</article-title> <source>Journal of Natural History</source> <volume>35</volume>: <fpage>663</fpage>–<lpage>777</lpage>. <ext-link xlink:type="simple" ext-link-type="doi" xlink:href="10.1080/00222930152023090">https://doi.org/10.1080/00222930152023090</ext-link></mixed-citation></ref><ref id="B78"><mixed-citation xmlns:xlink="http://www.w3.org/1999/xlink" xlink:type="simple">
          <person-group><name name-style="western"><surname>Zhang</surname><given-names>JY</given-names></name><name name-style="western"><surname>Yang</surname><given-names>TB</given-names></name><name name-style="western"><surname>Liu</surname><given-names>L</given-names></name></person-group> (<year>2001</year>) <source>Monogeneans of Chinese marine fishes.</source> <publisher-name>Agriculture Press</publisher-name>, <publisher-loc>Beijing</publisher-loc>, <size units="page">400 pp</size>. [In Chinese]</mixed-citation></ref><ref id="B75"><mixed-citation xmlns:xlink="http://www.w3.org/1999/xlink" xlink:type="simple">
          <person-group><name name-style="western"><surname>Yamaguti</surname><given-names>S</given-names></name></person-group> (<year>1968</year>) <source>Monogenetic trematodes of Hawaiian fishes.</source> <publisher-name>University of Hawaii</publisher-name>, <publisher-loc>Honolulu</publisher-loc>, <size units="page">287 pp</size>. <ext-link xlink:type="simple" ext-link-type="doi" xlink:href="10.2307/3277429">https://doi.org/10.2307/3277429</ext-link></mixed-citation></ref><ref id="B17"><mixed-citation xmlns:xlink="http://www.w3.org/1999/xlink" xlink:type="simple">
          <person-group><name name-style="western"><surname>Deveney</surname><given-names>MR</given-names></name><name name-style="western"><surname>Whittington</surname><given-names>ID</given-names></name></person-group> (<year>2010</year>) <article-title>Three new species of <italic><tp:taxon-name><tp:taxon-name-part taxon-name-part-type="genus">Benedenia</tp:taxon-name-part></tp:taxon-name></italic> Diesing, 1858 from the Great Barrier Reef, Australia with a key to species of the genus.</article-title> <source>Zootaxa</source> <volume>2348</volume>: <fpage>1</fpage>–<lpage>22</lpage>. <ext-link xlink:type="simple" ext-link-type="doi" xlink:href="10.5281/zenodo.275591">https://doi.org/10.5281/zenodo.275591</ext-link></mixed-citation></ref></ref-list></tp:taxon-treatment>
