# Supplementary material for: Monogenea of fishes from the lagoon flats of Palmyra Atoll in the Central Pacific
Source: Zookeys. 2017 Nov 2;(713):1–23. doi: 10.3897/zookeys.713.14732 (PMC5674209; doi:10.3897/zookeys.713.14732)
Supplement: XML Treatment for Euryhaliotrema annulocirrus [file zookeys.713.14732-treatment3.xml]

<!DOCTYPE tp:taxon-treatment
  PUBLIC "-//TaxonX//DTD Taxonomic Treatment Publishing DTD v0 20100105//EN" "tax-treatment-NSO.dtd">
<tp:taxon-treatment xmlns:tp="http://www.plazi.org/taxpub"><tp:treatment-meta><kwd-group><label>Taxon classification</label><kwd><named-content xmlns:xlink="http://www.w3.org/1999/xlink" content-type="kingdom">Animalia</named-content></kwd><kwd><named-content xmlns:xlink="http://www.w3.org/1999/xlink" content-type="order">Dactylogyridea</named-content></kwd><kwd><named-content xmlns:xlink="http://www.w3.org/1999/xlink" content-type="family">Dactylogyridae</named-content></kwd></kwd-group><mixed-citation publication-type="journal"><person-group><name><surname>Vidal-Martínez</surname><given-names>Víctor Manuel</given-names></name><name><surname>Soler-Jiménez</surname><given-names>Lilia Catherinne</given-names></name><name><surname>Aguirre-Macedo</surname><given-names>Ma. Leopoldina</given-names></name><name><surname>Mclaughlin</surname><given-names>John</given-names></name><name><surname>Jaramillo</surname><given-names>Alejandra G.</given-names></name><name><surname>Shaw2</surname><given-names>Jenny C.</given-names></name><name><surname>James</surname><given-names>Anna</given-names></name><name><surname>Hechinger</surname><given-names>Ryan F.</given-names></name><name><surname>Kuris</surname><given-names>Armand M.</given-names></name><name><surname>Lafferty</surname><given-names>Kevin D.</given-names></name></person-group><article-title>
          <tp:taxon-name><tp:taxon-name-part taxon-name-part-type="class">Monogenea</tp:taxon-name-part></tp:taxon-name> of fishes from the lagoon flats of Palmyra Atoll in the Central Pacific</article-title><source>Zookeys</source><day>2</day><month>11</month><year>2017</year><volume>2017</volume><issue>713</issue><fpage>1</fpage><lpage>23</lpage><pub-id pub-id-type="doi">10.3897/zookeys.713.14732</pub-id></mixed-citation></tp:treatment-meta><tp:nomenclature><tp:taxon-name>
                  <tp:taxon-name-part taxon-name-part-type="genus" reg="Euryhaliotrema">Euryhaliotrema</tp:taxon-name-part>
                  <tp:taxon-name-part taxon-name-part-type="species" reg="annulocirrus">annulocirrus</tp:taxon-name-part>
                </tp:taxon-name><tp:taxon-authority>(Yamaguti, 1968) Kritsky, 2012</tp:taxon-authority></tp:nomenclature><tp:treatment-sec sec-type="Type host" id="SECID0ESOAI"><title>Type host.</title><p>
              <italic><tp:taxon-name><tp:taxon-name-part taxon-name-part-type="genus" reg="Chaetodon">Chaetodon</tp:taxon-name-part> <tp:taxon-name-part taxon-name-part-type="species" reg="auriga">auriga</tp:taxon-name-part></tp:taxon-name></italic> (<tp:taxon-name><tp:taxon-name-part taxon-name-part-type="family">Chaetodontidae</tp:taxon-name-part></tp:taxon-name>).</p></tp:treatment-sec><tp:treatment-sec sec-type="Other host and localities" id="SECID0EIPAI"><title>Other host and localities.</title><p>
              <italic><tp:taxon-name><tp:taxon-name-part taxon-name-part-type="genus" reg="Chaetodon">Chaetodon</tp:taxon-name-part> <tp:taxon-name-part taxon-name-part-type="species" reg="auriga">auriga</tp:taxon-name-part></tp:taxon-name></italic>, Hawai’i (<xref ref-type="bibr" rid="B75">Yamaguti 1968</xref>; <xref ref-type="bibr" rid="B50">Mizelle and Kritsky 1969</xref>), <italic><tp:taxon-name><tp:taxon-name-part taxon-name-part-type="genus" reg="Chaetodon">Chaetodon</tp:taxon-name-part> <tp:taxon-name-part taxon-name-part-type="species" reg="lunula">lunula</tp:taxon-name-part></tp:taxon-name></italic>, Hawai’i (<xref ref-type="bibr" rid="B75">Yamaguti 1968</xref>; <xref ref-type="bibr" rid="B50">Mizelle and Kritsky 1969</xref>), <!--PageBreak--><italic><tp:taxon-name><tp:taxon-name-part taxon-name-part-type="genus" reg="Chaetodon">Chaetodon</tp:taxon-name-part> <tp:taxon-name-part taxon-name-part-type="species" reg="bellamaris">bellamaris</tp:taxon-name-part></tp:taxon-name></italic> (= <italic><tp:taxon-name><tp:taxon-name-part taxon-name-part-type="genus" reg="Chaetodon">C.</tp:taxon-name-part> <tp:taxon-name-part taxon-name-part-type="species" reg="wiebeli">wiebeli</tp:taxon-name-part></tp:taxon-name></italic>) Kaup from the South China Sea (<xref ref-type="bibr" rid="B79">Zhang et al. 2003</xref>), <italic><tp:taxon-name><tp:taxon-name-part taxon-name-part-type="genus" reg="Chaetodon">Chaetodon</tp:taxon-name-part> <tp:taxon-name-part taxon-name-part-type="species" reg="modestus">modestus</tp:taxon-name-part></tp:taxon-name></italic> Temminck and Schlegel from the South China Sea (<xref ref-type="bibr" rid="B79">Zhang et al. 2003</xref>), <italic><tp:taxon-name><tp:taxon-name-part taxon-name-part-type="genus" reg="Roa">Roa</tp:taxon-name-part> <tp:taxon-name-part taxon-name-part-type="species" reg="modesta">modesta</tp:taxon-name-part></tp:taxon-name></italic> and <italic><tp:taxon-name><tp:taxon-name-part taxon-name-part-type="genus" reg="Chaetodon">Chaetodon</tp:taxon-name-part> <tp:taxon-name-part taxon-name-part-type="species" reg="vagabundus">vagabundus</tp:taxon-name-part></tp:taxon-name></italic> Linnaeus from Moorea, French Polynesia, Great Barrier Reef, Australia, Palau, New Caledonia (all <tp:taxon-name><tp:taxon-name-part taxon-name-part-type="family">Chaetodontidae</tp:taxon-name-part></tp:taxon-name>).</p></tp:treatment-sec><tp:treatment-sec sec-type="Current host" id="SECID0EZSAI"><title>Current host.</title><p>
              <italic><tp:taxon-name><tp:taxon-name-part taxon-name-part-type="genus" reg="Chaetodon">Chaetodon</tp:taxon-name-part> <tp:taxon-name-part taxon-name-part-type="species" reg="auriga">auriga</tp:taxon-name-part></tp:taxon-name></italic> and <italic><tp:taxon-name><tp:taxon-name-part taxon-name-part-type="genus" reg="Chaetodon">Chaetodon</tp:taxon-name-part> <tp:taxon-name-part taxon-name-part-type="species" reg="lunula">lunula</tp:taxon-name-part></tp:taxon-name></italic> (<tp:taxon-name><tp:taxon-name-part taxon-name-part-type="family">Chaetodontidae</tp:taxon-name-part></tp:taxon-name>).</p></tp:treatment-sec><tp:treatment-sec sec-type="Site infection" id="SECID0E1TAI"><title>Site infection.</title><p>Gills.</p></tp:treatment-sec><tp:treatment-sec sec-type="Prevalence and mean intensity" id="SECID0E6TAI"><title>Prevalence and mean intensity.</title><p>53,8 and 22±22 (n=13) to <italic><tp:taxon-name><tp:taxon-name-part taxon-name-part-type="genus" reg="Chaetodon">C.</tp:taxon-name-part> <tp:taxon-name-part taxon-name-part-type="species" reg="auriga">auriga</tp:taxon-name-part></tp:taxon-name></italic>; 71,4 and 42±18 (n=14) to <italic><tp:taxon-name><tp:taxon-name-part taxon-name-part-type="genus" reg="Chaetodon">C.</tp:taxon-name-part> <tp:taxon-name-part taxon-name-part-type="species" reg="lunula">lunula</tp:taxon-name-part></tp:taxon-name></italic>.</p></tp:treatment-sec><tp:treatment-sec sec-type="Specimens deposited" id="SECID0E2UAI"><title>Specimens deposited.</title><p>
              <abbrev xmlns:xlink="http://www.w3.org/1999/xlink" content-type="institution" xlink:title="Centre for Research and Advanced Studies, National Polytechnic Institute, Mérida, Yucatán, México" id="ABBRID0EBVAI" xlink:type="simple">CHCM</abbrev> No. 542 (paratypes) (1 slide, 1 specimen) (for <italic><tp:taxon-name><tp:taxon-name-part taxon-name-part-type="genus" reg="Chaetodon">C.</tp:taxon-name-part> <tp:taxon-name-part taxon-name-part-type="species" reg="auriga">auriga</tp:taxon-name-part></tp:taxon-name></italic>), <abbrev xmlns:xlink="http://www.w3.org/1999/xlink" content-type="institution" xlink:title="Centre for Research and Advanced Studies, National Polytechnic Institute, Mérida, Yucatán, México" id="ABBRID0ERVAI" xlink:type="simple">CHCM</abbrev> No. 543 (paratypes) (1 slide, 2 specimen) (for <italic><tp:taxon-name><tp:taxon-name-part taxon-name-part-type="genus" reg="Chaetodon">C.</tp:taxon-name-part> <tp:taxon-name-part taxon-name-part-type="species" reg="lunula">lunula</tp:taxon-name-part></tp:taxon-name></italic>), <named-content xmlns:xlink="http://www.w3.org/1999/xlink" content-type="dwc:institutional_code" xlink:type="simple">USNM</named-content> No. 1459842 (voucher) (1 slide, 1 specimen) (for <italic><tp:taxon-name><tp:taxon-name-part taxon-name-part-type="genus" reg="Chaetodon">C.</tp:taxon-name-part> <tp:taxon-name-part taxon-name-part-type="species" reg="lunula">lunula</tp:taxon-name-part></tp:taxon-name></italic>).</p></tp:treatment-sec><tp:treatment-sec sec-type="remarks" id="SECID0ERWAI"><title>Remarks.</title><p>This species was originally described by <xref ref-type="bibr" rid="B75">Yamaguti (1968)</xref> as <italic><tp:taxon-name><tp:taxon-name-part taxon-name-part-type="genus" reg="Haliotrema">Haliotrema</tp:taxon-name-part> <tp:taxon-name-part taxon-name-part-type="species" reg="annulocirrus">annulocirrus</tp:taxon-name-part></tp:taxon-name></italic> and transferred to the genus <italic><tp:taxon-name><tp:taxon-name-part taxon-name-part-type="genus" reg="Euryhaliotrematoides">Euryhaliotrematoides</tp:taxon-name-part></tp:taxon-name></italic>, as <italic><tp:taxon-name><tp:taxon-name-part taxon-name-part-type="genus" reg="Euryhaliotrematoides">E.</tp:taxon-name-part> <tp:taxon-name-part taxon-name-part-type="species" reg="annulocirrus">annulocirrus</tp:taxon-name-part></tp:taxon-name></italic>, by <xref ref-type="bibr" rid="B56">Plaisance and Kritsky (2004)</xref>. Recently, <xref ref-type="bibr" rid="B37">Kritsky (2012)</xref> proposed the synonymy of <italic><tp:taxon-name><tp:taxon-name-part taxon-name-part-type="genus" reg="Euryhaliotrematoides">Euryhaliotrematoides</tp:taxon-name-part></tp:taxon-name></italic> with <italic><tp:taxon-name><tp:taxon-name-part taxon-name-part-type="genus" reg="Euryhaliotrema">Euryhaliotrema</tp:taxon-name-part></tp:taxon-name></italic>. As result, this species was transferred as <italic><tp:taxon-name><tp:taxon-name-part taxon-name-part-type="genus" reg="Euryhaliotrema">Euryhaliotrema</tp:taxon-name-part> <tp:taxon-name-part taxon-name-part-type="species" reg="annulocirrus">annulocirrus</tp:taxon-name-part></tp:taxon-name></italic>. <italic><tp:taxon-name><tp:taxon-name-part taxon-name-part-type="genus" reg="Haliotrema">Haliotrema</tp:taxon-name-part> <tp:taxon-name-part taxon-name-part-type="species" reg="annulocirrus">annulocirrus</tp:taxon-name-part></tp:taxon-name></italic> <xref ref-type="bibr" rid="B75">Yamaguti 1968</xref>, <italic><tp:taxon-name><tp:taxon-name-part taxon-name-part-type="genus" reg="Euryhaliotrematoides">Euryhaliotrematoides</tp:taxon-name-part> <tp:taxon-name-part taxon-name-part-type="species" reg="annulocirrus">annulocirrus</tp:taxon-name-part></tp:taxon-name></italic> (<xref ref-type="bibr" rid="B75">Yamaguti 1968</xref>) <xref ref-type="bibr" rid="B56">Plaisance and Kritsky 2004</xref>, <italic><tp:taxon-name><tp:taxon-name-part taxon-name-part-type="genus" reg="Parahaliotrema">Parahaliotrema</tp:taxon-name-part> <tp:taxon-name-part taxon-name-part-type="species" reg="affinis">affinis</tp:taxon-name-part></tp:taxon-name></italic> <xref ref-type="bibr" rid="B50">Mizelle and Kritsky 1969</xref>, <italic><tp:taxon-name><tp:taxon-name-part taxon-name-part-type="genus" reg="Haliotrema">Haliotrema</tp:taxon-name-part> <tp:taxon-name-part taxon-name-part-type="species" reg="affinis">affinis</tp:taxon-name-part></tp:taxon-name></italic> (<xref ref-type="bibr" rid="B50">Mizelle and Kritsky 1969</xref>) <xref ref-type="bibr" rid="B68">Vala et al. 1982</xref> and <italic><tp:taxon-name><tp:taxon-name-part taxon-name-part-type="genus" reg="Haliotrema">Haliotrema</tp:taxon-name-part> <tp:taxon-name-part taxon-name-part-type="species" reg="angulocirrus">angulocirrus</tp:taxon-name-part></tp:taxon-name></italic> <xref ref-type="bibr" rid="B75">Yamaguti 1968</xref> are considered synonyms of this species. <italic><tp:taxon-name><tp:taxon-name-part taxon-name-part-type="genus" reg="Euryhaliotrema">Euryhaliotrema</tp:taxon-name-part> <tp:taxon-name-part taxon-name-part-type="species" reg="annulocirrus">annulocirrus</tp:taxon-name-part></tp:taxon-name></italic> is distinguished from all other species of the genus by having an enlarged slit-like vaginal pore with serrated posterior lip and a conspicuous, elongate and heavy coiled tube of the MCO. New geographical record for Palmyra Atoll.</p></tp:treatment-sec><ref-list><ref id="B75"><mixed-citation xmlns:xlink="http://www.w3.org/1999/xlink" xlink:type="simple">
          <person-group><name name-style="western"><surname>Yamaguti</surname><given-names>S</given-names></name></person-group> (<year>1968</year>) <source>Monogenetic trematodes of Hawaiian fishes.</source> <publisher-name>University of Hawaii</publisher-name>, <publisher-loc>Honolulu</publisher-loc>, <size units="page">287 pp</size>. <ext-link xlink:type="simple" ext-link-type="doi" xlink:href="10.2307/3277429">https://doi.org/10.2307/3277429</ext-link></mixed-citation></ref><ref id="B50"><mixed-citation xmlns:xlink="http://www.w3.org/1999/xlink" xlink:type="simple">
          <person-group><name name-style="western"><surname>Mizelle</surname><given-names>JD</given-names></name><name name-style="western"><surname>Kritsky</surname><given-names>DC</given-names></name></person-group> (<year>1969</year>) <article-title>Studies on Monogenetic Trematodes. XL. New Species from Marine and Freshwater Fishes.</article-title> <source>American Midland Naturalist</source> <volume>82</volume>: <fpage>417</fpage>–<lpage>428</lpage>. <ext-link xlink:type="simple" ext-link-type="doi" xlink:href="10.2307/2423787">https://doi.org/10.2307/2423787</ext-link></mixed-citation></ref><ref id="B79"><mixed-citation xmlns:xlink="http://www.w3.org/1999/xlink" xlink:type="simple">
          <person-group><name name-style="western"><surname>Zhang</surname><given-names>J</given-names></name><name name-style="western"><surname>Yang</surname><given-names>T</given-names></name><name name-style="western"><surname>Liu</surname><given-names>L</given-names></name><name name-style="western"><surname>Ding</surname><given-names>X</given-names></name></person-group> (<year>2003</year>) <article-title>A list of monogeneans from Chinese marine fishes.</article-title> <source>Systematic Parasitology</source> <volume>54</volume>: <fpage>111</fpage>–<lpage>130</lpage>. <ext-link xlink:type="simple" ext-link-type="doi" xlink:href="10.1023/a:1022581523683">https://doi.org/10.1023/a:1022581523683</ext-link></mixed-citation></ref><ref id="B56"><mixed-citation xmlns:xlink="http://www.w3.org/1999/xlink" xlink:type="simple">
          <person-group><name name-style="western"><surname>Plaisance</surname><given-names>L</given-names></name><name name-style="western"><surname>Kritsky</surname><given-names>DC</given-names></name></person-group> (<year>2004</year>) <article-title>Dactylogyrids (<tp:taxon-name><tp:taxon-name-part taxon-name-part-type="phylum">Platyhelminthes</tp:taxon-name-part></tp:taxon-name>: <tp:taxon-name><tp:taxon-name-part taxon-name-part-type="class">Monogenoidea</tp:taxon-name-part></tp:taxon-name>) parasitizing butterflyfishes (<tp:taxon-name><tp:taxon-name-part taxon-name-part-type="subclass">Teleostei</tp:taxon-name-part></tp:taxon-name>: <tp:taxon-name><tp:taxon-name-part taxon-name-part-type="family">Chaetodontidae</tp:taxon-name-part></tp:taxon-name>) from the coral reefs of Palau, Moorea, Wallis, New Caledonia and Australia: species of <italic><tp:taxon-name><tp:taxon-name-part taxon-name-part-type="genus">Euryhaliotrematoides</tp:taxon-name-part></tp:taxon-name></italic> gen. n. and <italic><tp:taxon-name><tp:taxon-name-part taxon-name-part-type="genus">Aliatrema</tp:taxon-name-part></tp:taxon-name></italic> gen. n.</article-title> <source>The Journal of Parasitology</source> <volume>90</volume>: <fpage>328</fpage>–<lpage>341</lpage>. <ext-link xlink:type="simple" ext-link-type="doi" xlink:href="10.1645/ge-3257">https://doi.org/10.1645/ge-3257</ext-link></mixed-citation></ref><ref id="B37"><mixed-citation xmlns:xlink="http://www.w3.org/1999/xlink" xlink:type="simple">
          <person-group><name name-style="western"><surname>Kritsky</surname><given-names>D</given-names></name></person-group> (<year>2012</year>) <article-title>Dactylogyrids (<tp:taxon-name><tp:taxon-name-part taxon-name-part-type="class">Monogenoidea</tp:taxon-name-part></tp:taxon-name>: <tp:taxon-name><tp:taxon-name-part taxon-name-part-type="superorder">Polyonchoinea</tp:taxon-name-part></tp:taxon-name>) parasitizing the gills of snappers (<tp:taxon-name><tp:taxon-name-part taxon-name-part-type="order">Perciformes</tp:taxon-name-part></tp:taxon-name>: <tp:taxon-name><tp:taxon-name-part taxon-name-part-type="family">Lutjanidae</tp:taxon-name-part></tp:taxon-name>): Revision of <italic><tp:taxon-name><tp:taxon-name-part taxon-name-part-type="genus">Euryhaliotrema</tp:taxon-name-part></tp:taxon-name></italic> with new and previously described species from the Red Sea, Persian Gulf, the eastern and Indo–west Pacific Ocean, and the Gulf of Mexico.</article-title> <source>Zoologia</source> <volume>29</volume>(<issue>3</issue>): <fpage>227</fpage>–<lpage>276</lpage>. <ext-link xlink:type="simple" ext-link-type="doi" xlink:href="10.1590/s1984-46702012000300006">https://doi.org/10.1590/s1984-46702012000300006</ext-link></mixed-citation></ref><ref id="B68"><mixed-citation xmlns:xlink="http://www.w3.org/1999/xlink" xlink:type="simple">
          <person-group><name name-style="western"><surname>Vala</surname><given-names>JC</given-names></name><name name-style="western"><surname>Maillard</surname><given-names>C</given-names></name><name name-style="western"><surname>Overstreet</surname><given-names>RM</given-names></name></person-group> (<year>1982</year>) <article-title><italic><tp:taxon-name><tp:taxon-name-part taxon-name-part-type="genus">Haliotrema</tp:taxon-name-part></tp:taxon-name></italic> (<tp:taxon-name><tp:taxon-name-part taxon-name-part-type="class">Monogenea</tp:taxon-name-part></tp:taxon-name>: <tp:taxon-name><tp:taxon-name-part taxon-name-part-type="subfamily">Ancyrocephalinae</tp:taxon-name-part></tp:taxon-name>) from Ostraciid fishes in Guadeloupe, West Indies.</article-title> <source>Journal of Parasitology</source> <volume>68</volume>: <fpage>1130</fpage>–<lpage>1137</lpage>. <ext-link xlink:type="simple" ext-link-type="doi" xlink:href="10.2307/3281104">https://doi.org/10.2307/3281104</ext-link></mixed-citation></ref></ref-list></tp:taxon-treatment>
