# Supplementary material for: Monogenea of fishes from the lagoon flats of Palmyra Atoll in the Central Pacific
Source: Zookeys. 2017 Nov 2;(713):1–23. doi: 10.3897/zookeys.713.14732 (PMC5674209; doi:10.3897/zookeys.713.14732)
Supplement: XML Treatment for Euryhaliotrema chrysotaeniae [file zookeys.713.14732-treatment4.xml]

<!DOCTYPE tp:taxon-treatment
  PUBLIC "-//TaxonX//DTD Taxonomic Treatment Publishing DTD v0 20100105//EN" "tax-treatment-NSO.dtd">
<tp:taxon-treatment xmlns:tp="http://www.plazi.org/taxpub"><tp:treatment-meta><kwd-group><label>Taxon classification</label><kwd><named-content xmlns:xlink="http://www.w3.org/1999/xlink" content-type="kingdom">Animalia</named-content></kwd><kwd><named-content xmlns:xlink="http://www.w3.org/1999/xlink" content-type="order">Dactylogyridea</named-content></kwd><kwd><named-content xmlns:xlink="http://www.w3.org/1999/xlink" content-type="family">Dactylogyridae</named-content></kwd></kwd-group><mixed-citation publication-type="journal"><person-group><name><surname>Vidal-Martínez</surname><given-names>Víctor Manuel</given-names></name><name><surname>Soler-Jiménez</surname><given-names>Lilia Catherinne</given-names></name><name><surname>Aguirre-Macedo</surname><given-names>Ma. Leopoldina</given-names></name><name><surname>Mclaughlin</surname><given-names>John</given-names></name><name><surname>Jaramillo</surname><given-names>Alejandra G.</given-names></name><name><surname>Shaw2</surname><given-names>Jenny C.</given-names></name><name><surname>James</surname><given-names>Anna</given-names></name><name><surname>Hechinger</surname><given-names>Ryan F.</given-names></name><name><surname>Kuris</surname><given-names>Armand M.</given-names></name><name><surname>Lafferty</surname><given-names>Kevin D.</given-names></name></person-group><article-title>
          <tp:taxon-name><tp:taxon-name-part taxon-name-part-type="class">Monogenea</tp:taxon-name-part></tp:taxon-name> of fishes from the lagoon flats of Palmyra Atoll in the Central Pacific</article-title><source>Zookeys</source><day>2</day><month>11</month><year>2017</year><volume>2017</volume><issue>713</issue><fpage>1</fpage><lpage>23</lpage><pub-id pub-id-type="doi">10.3897/zookeys.713.14732</pub-id></mixed-citation></tp:treatment-meta><tp:nomenclature><tp:taxon-name>
                  <tp:taxon-name-part taxon-name-part-type="genus" reg="Euryhaliotrema">Euryhaliotrema</tp:taxon-name-part>
                  <tp:taxon-name-part taxon-name-part-type="species" reg="chrysotaeniae">chrysotaeniae</tp:taxon-name-part>
                </tp:taxon-name><tp:taxon-authority>(Young, 1968) Kritsky &amp; Boeger, 2002</tp:taxon-authority></tp:nomenclature><tp:treatment-sec sec-type="Type host" id="SECID0E13AI"><title>Type host.</title><p>
              <italic><tp:taxon-name><tp:taxon-name-part taxon-name-part-type="genus" reg="Lutjanus">Lutjanus</tp:taxon-name-part> <tp:taxon-name-part taxon-name-part-type="species" reg="chrysotaenia">chrysotaenia</tp:taxon-name-part></tp:taxon-name></italic> (=<italic><tp:taxon-name><tp:taxon-name-part taxon-name-part-type="genus" reg="Lutjanus">L.</tp:taxon-name-part> <tp:taxon-name-part taxon-name-part-type="species" reg="carponotatus">carponotatus</tp:taxon-name-part></tp:taxon-name></italic>) (Richardson) (<tp:taxon-name><tp:taxon-name-part taxon-name-part-type="family">Lutjanidae</tp:taxon-name-part></tp:taxon-name>).</p></tp:treatment-sec><tp:treatment-sec sec-type="Other host and localities" id="SECID0E24AI"><title>Other host and localities.</title><p>Gills of <italic><tp:taxon-name><tp:taxon-name-part taxon-name-part-type="genus" reg="Lutjanus">L.</tp:taxon-name-part> <tp:taxon-name-part taxon-name-part-type="species" reg="chrysotaenia">chrysotaenia</tp:taxon-name-part></tp:taxon-name></italic> (=<italic><tp:taxon-name><tp:taxon-name-part taxon-name-part-type="genus" reg="Lutjanus">L.</tp:taxon-name-part> <tp:taxon-name-part taxon-name-part-type="species" reg="carponotatus">carponotatus</tp:taxon-name-part></tp:taxon-name></italic>) from Heron Island, Queensland, Australia (as <italic><tp:taxon-name><tp:taxon-name-part taxon-name-part-type="genus" reg="Haliotrema">Haliotrema</tp:taxon-name-part> <tp:taxon-name-part taxon-name-part-type="species" reg="chrysotaeniae">chrysotaeniae</tp:taxon-name-part></tp:taxon-name></italic>) (<xref ref-type="bibr" rid="B76">Young 1968</xref>). <italic><tp:taxon-name><tp:taxon-name-part taxon-name-part-type="genus" reg="Lutjanus">Lutjanus</tp:taxon-name-part> <tp:taxon-name-part taxon-name-part-type="species" reg="fulvus">fulvus</tp:taxon-name-part></tp:taxon-name></italic> (Forster), <italic><tp:taxon-name><tp:taxon-name-part taxon-name-part-type="genus" reg="Lutjanus">Lutjanus</tp:taxon-name-part> <tp:taxon-name-part taxon-name-part-type="species" reg="fulviflamma">fulviflamma</tp:taxon-name-part></tp:taxon-name></italic> (Forsskål), <italic><tp:taxon-name><tp:taxon-name-part taxon-name-part-type="genus" reg="Lutjanus">Lutjanus</tp:taxon-name-part> <tp:taxon-name-part taxon-name-part-type="species" reg="quinquelineatus">quinquelineatus</tp:taxon-name-part></tp:taxon-name></italic> (Bloch) and <italic><tp:taxon-name><tp:taxon-name-part taxon-name-part-type="genus" reg="Lutjanus">Lutjanus</tp:taxon-name-part> <tp:taxon-name-part taxon-name-part-type="species" reg="russellii">russellii</tp:taxon-name-part></tp:taxon-name></italic> (Bleeker) from Nouméa, New Caledonia (<xref ref-type="bibr" rid="B37">Kritsky 2012</xref>). <italic><tp:taxon-name><tp:taxon-name-part taxon-name-part-type="genus" reg="Lutjanus">Lutjanus</tp:taxon-name-part> <tp:taxon-name-part taxon-name-part-type="species" reg="fulvus">fulvus</tp:taxon-name-part></tp:taxon-name></italic> and <italic><tp:taxon-name><tp:taxon-name-part taxon-name-part-type="genus" reg="Lutjanus">Lutjanus</tp:taxon-name-part> <tp:taxon-name-part taxon-name-part-type="species" reg="kasmira">kasmira</tp:taxon-name-part></tp:taxon-name></italic> (Forsskål) from French Polynesia and Hawaiian Islands (all as <italic><tp:taxon-name><tp:taxon-name-part taxon-name-part-type="genus" reg="Euryhaliotrema">Euryhaliotrema</tp:taxon-name-part> <tp:taxon-name-part taxon-name-part-type="species" reg="chrysotaeniae">chrysotaeniae</tp:taxon-name-part></tp:taxon-name></italic>) (<xref ref-type="bibr" rid="B70">Vignon et al. 2009</xref>). <italic><tp:taxon-name><tp:taxon-name-part taxon-name-part-type="genus" reg="Lutjanus">Lutjanus</tp:taxon-name-part> <tp:taxon-name-part taxon-name-part-type="species" reg="russellii">russellii</tp:taxon-name-part></tp:taxon-name></italic> from Guangdong Province, China (as <italic><tp:taxon-name><tp:taxon-name-part taxon-name-part-type="genus" reg="Euryhaliotrema">Euryhaliotrema</tp:taxon-name-part> <tp:taxon-name-part taxon-name-part-type="species" reg="chrysotaeniae">chrysotaeniae</tp:taxon-name-part></tp:taxon-name></italic>) (<xref ref-type="bibr" rid="B40">Li and Yan 2007</xref>) (all <tp:taxon-name><tp:taxon-name-part taxon-name-part-type="family">Lutjanidae</tp:taxon-name-part></tp:taxon-name>).</p></tp:treatment-sec><tp:treatment-sec sec-type="Current host" id="SECID0E1CBI"><title>Current host.</title><p>
              <italic><tp:taxon-name><tp:taxon-name-part taxon-name-part-type="genus" reg="Lutjanus">Lutjanus</tp:taxon-name-part> <tp:taxon-name-part taxon-name-part-type="species" reg="fulvus">fulvus</tp:taxon-name-part></tp:taxon-name></italic> (<tp:taxon-name><tp:taxon-name-part taxon-name-part-type="family">Lutjanidae</tp:taxon-name-part></tp:taxon-name>).</p></tp:treatment-sec><tp:treatment-sec sec-type="Site infection" id="SECID0EQDBI"><title>Site infection.</title><p>Gills.</p></tp:treatment-sec><tp:treatment-sec sec-type="Prevalence and mean intensity" id="SECID0EVDBI"><title>Prevalence and mean intensity.</title><p>50 and 15 ± 25 (n=26).</p></tp:treatment-sec><tp:treatment-sec sec-type="Specimens deposited" id="SECID0E1DBI"><title>Specimens deposited.</title><p>
              <abbrev xmlns:xlink="http://www.w3.org/1999/xlink" content-type="institution" xlink:title="Centre for Research and Advanced Studies, National Polytechnic Institute, Mérida, Yucatán, México" id="ABBRID0EAEBI" xlink:type="simple">CHCM</abbrev> No. 537 (paratypes) (1 slide, 1 specimen).</p></tp:treatment-sec><tp:treatment-sec sec-type="remarks" id="SECID0EFEBI"><title>Remarks.</title><p>Originally described by <xref ref-type="bibr" rid="B76">Young (1968)</xref> as <italic><tp:taxon-name><tp:taxon-name-part taxon-name-part-type="genus" reg="Haliotrema">Haliotrema</tp:taxon-name-part> <tp:taxon-name-part taxon-name-part-type="species" reg="chrysotaeniae">chrysotaeniae</tp:taxon-name-part></tp:taxon-name></italic> and transferred to the genus <italic><tp:taxon-name><tp:taxon-name-part taxon-name-part-type="genus" reg="Euryhaliotrema">Euryhaliotrema</tp:taxon-name-part></tp:taxon-name></italic> by <xref ref-type="bibr" rid="B35">Kritsky and Boeger (2002)</xref> as <italic><tp:taxon-name><tp:taxon-name-part taxon-name-part-type="genus" reg="Euryhaliotrema">E.</tp:taxon-name-part> <tp:taxon-name-part taxon-name-part-type="species" reg="chrysotaeniae">chrysotaeniae</tp:taxon-name-part></tp:taxon-name></italic>. <italic><tp:taxon-name><tp:taxon-name-part taxon-name-part-type="genus" reg="Euryhaliotrema">Euryhaliotrema</tp:taxon-name-part> <tp:taxon-name-part taxon-name-part-type="species" reg="chrysotaeniae">chrysotaeniae</tp:taxon-name-part></tp:taxon-name></italic> has a delicate MCO with more than three rings and an elongate meandering vaginal canal. New geographical record for Palmyra Atoll.</p><!--PageBreak--><!--PageBreak--><!--PageBreak--></tp:treatment-sec><ref-list><ref id="B76"><mixed-citation xmlns:xlink="http://www.w3.org/1999/xlink" xlink:type="simple">
          <person-group><name name-style="western"><surname>Young</surname><given-names>PC</given-names></name></person-group> (<year>1968</year>) <article-title>Ten new species of <italic><tp:taxon-name><tp:taxon-name-part taxon-name-part-type="genus">Haliotrema</tp:taxon-name-part></tp:taxon-name></italic> (<tp:taxon-name><tp:taxon-name-part taxon-name-part-type="class">Monogenoidea</tp:taxon-name-part></tp:taxon-name>: <tp:taxon-name><tp:taxon-name-part taxon-name-part-type="family">Dactylogyridae</tp:taxon-name-part></tp:taxon-name>) from Australian fishes and a revision of the genus.</article-title> <source>Journal of Zoology</source> <volume>154</volume>: <fpage>41</fpage>–<lpage>75</lpage>. doi: <ext-link xlink:type="simple" ext-link-type="doi" xlink:href="10.1111/j.1469-7998.1968.tb05039.x">10.1111/j.1469-7998.1968.tb05039.x</ext-link></mixed-citation></ref><ref id="B37"><mixed-citation xmlns:xlink="http://www.w3.org/1999/xlink" xlink:type="simple">
          <person-group><name name-style="western"><surname>Kritsky</surname><given-names>D</given-names></name></person-group> (<year>2012</year>) <article-title>Dactylogyrids (<tp:taxon-name><tp:taxon-name-part taxon-name-part-type="class">Monogenoidea</tp:taxon-name-part></tp:taxon-name>: <tp:taxon-name><tp:taxon-name-part taxon-name-part-type="superorder">Polyonchoinea</tp:taxon-name-part></tp:taxon-name>) parasitizing the gills of snappers (<tp:taxon-name><tp:taxon-name-part taxon-name-part-type="order">Perciformes</tp:taxon-name-part></tp:taxon-name>: <tp:taxon-name><tp:taxon-name-part taxon-name-part-type="family">Lutjanidae</tp:taxon-name-part></tp:taxon-name>): Revision of <italic><tp:taxon-name><tp:taxon-name-part taxon-name-part-type="genus">Euryhaliotrema</tp:taxon-name-part></tp:taxon-name></italic> with new and previously described species from the Red Sea, Persian Gulf, the eastern and Indo–west Pacific Ocean, and the Gulf of Mexico.</article-title> <source>Zoologia</source> <volume>29</volume>(<issue>3</issue>): <fpage>227</fpage>–<lpage>276</lpage>. <ext-link xlink:type="simple" ext-link-type="doi" xlink:href="10.1590/s1984-46702012000300006">https://doi.org/10.1590/s1984-46702012000300006</ext-link></mixed-citation></ref><ref id="B70"><mixed-citation xmlns:xlink="http://www.w3.org/1999/xlink" xlink:type="simple">
          <person-group><name name-style="western"><surname>Vignon</surname><given-names>M</given-names></name><name name-style="western"><surname>Sasal</surname><given-names>P</given-names></name><name name-style="western"><surname>Rigby</surname><given-names>MC</given-names></name><name name-style="western"><surname>Galzin</surname><given-names>R</given-names></name></person-group> (<year>2009</year>) <article-title>Multiple parasite introduction an hast management plan: case study of lutjanid fish in the Hawaiian Archipielago.</article-title> <source>Diseases of Aquatic Organisms Journal</source> <volume>85</volume>: <fpage>133</fpage>–<lpage>145</lpage>. <ext-link xlink:type="simple" ext-link-type="doi" xlink:href="10.3354/dao02071">https://doi.org/10.3354/dao02071</ext-link></mixed-citation></ref><ref id="B40"><mixed-citation xmlns:xlink="http://www.w3.org/1999/xlink" xlink:type="simple">
          <person-group><name name-style="western"><surname>Li</surname><given-names>HY</given-names></name><name name-style="western"><surname>Yan</surname><given-names>X</given-names></name></person-group> (<year>2007</year>) <article-title>Description of two species (including one new species) of genus <italic><tp:taxon-name><tp:taxon-name-part taxon-name-part-type="genus">Haliotrema</tp:taxon-name-part></tp:taxon-name></italic> and one species of genus <italic><tp:taxon-name><tp:taxon-name-part taxon-name-part-type="genus">Euryhaliotrema</tp:taxon-name-part></tp:taxon-name></italic>.</article-title> <source>Journal of Guangxi Normal University</source> <volume>25</volume>: <fpage>97</fpage>–<lpage>100</lpage>.</mixed-citation></ref><ref id="B35"><mixed-citation xmlns:xlink="http://www.w3.org/1999/xlink" xlink:type="simple">
          <person-group><name name-style="western"><surname>Kritsky</surname><given-names>DC</given-names></name><name name-style="western"><surname>Boeger</surname><given-names>WA</given-names></name></person-group> (<year>2002</year>) <article-title>Neotropical <tp:taxon-name><tp:taxon-name-part taxon-name-part-type="class">Monogenoidea</tp:taxon-name-part></tp:taxon-name> 41: New and previously described species of <tp:taxon-name><tp:taxon-name-part taxon-name-part-type="family">Dactylogyridae</tp:taxon-name-part></tp:taxon-name> (<tp:taxon-name><tp:taxon-name-part taxon-name-part-type="phylum">Platyhelminthes</tp:taxon-name-part></tp:taxon-name>) from the gills of marine and freshwater perciform fishes (<tp:taxon-name><tp:taxon-name-part taxon-name-part-type="subclass">Teleostei</tp:taxon-name-part></tp:taxon-name>) with proposal of a new genus and a hypothesis on phylogeny.</article-title> <source>Zoosystema</source> <volume>24</volume>: <fpage>7</fpage>–<lpage>40</lpage>.</mixed-citation></ref></ref-list></tp:taxon-treatment>
