# Supplementary material for: Monogenea of fishes from the lagoon flats of Palmyra Atoll in the Central Pacific
Source: Zookeys. 2017 Nov 2;(713):1–23. doi: 10.3897/zookeys.713.14732 (PMC5674209; doi:10.3897/zookeys.713.14732)
Supplement: XML Treatment for Haliotrema dempsteri [file zookeys.713.14732-treatment8.xml]

<!DOCTYPE tp:taxon-treatment
  PUBLIC "-//TaxonX//DTD Taxonomic Treatment Publishing DTD v0 20100105//EN" "tax-treatment-NSO.dtd">
<tp:taxon-treatment xmlns:tp="http://www.plazi.org/taxpub"><tp:treatment-meta><kwd-group><label>Taxon classification</label><kwd><named-content xmlns:xlink="http://www.w3.org/1999/xlink" content-type="kingdom">Animalia</named-content></kwd><kwd><named-content xmlns:xlink="http://www.w3.org/1999/xlink" content-type="order">Dactylogyridea</named-content></kwd><kwd><named-content xmlns:xlink="http://www.w3.org/1999/xlink" content-type="family">Dactylogyridae</named-content></kwd></kwd-group><mixed-citation publication-type="journal"><person-group><name><surname>Vidal-Martínez</surname><given-names>Víctor Manuel</given-names></name><name><surname>Soler-Jiménez</surname><given-names>Lilia Catherinne</given-names></name><name><surname>Aguirre-Macedo</surname><given-names>Ma. Leopoldina</given-names></name><name><surname>Mclaughlin</surname><given-names>John</given-names></name><name><surname>Jaramillo</surname><given-names>Alejandra G.</given-names></name><name><surname>Shaw2</surname><given-names>Jenny C.</given-names></name><name><surname>James</surname><given-names>Anna</given-names></name><name><surname>Hechinger</surname><given-names>Ryan F.</given-names></name><name><surname>Kuris</surname><given-names>Armand M.</given-names></name><name><surname>Lafferty</surname><given-names>Kevin D.</given-names></name></person-group><article-title>
          <tp:taxon-name><tp:taxon-name-part taxon-name-part-type="class">Monogenea</tp:taxon-name-part></tp:taxon-name> of fishes from the lagoon flats of Palmyra Atoll in the Central Pacific</article-title><source>Zookeys</source><day>2</day><month>11</month><year>2017</year><volume>2017</volume><issue>713</issue><fpage>1</fpage><lpage>23</lpage><pub-id pub-id-type="doi">10.3897/zookeys.713.14732</pub-id></mixed-citation></tp:treatment-meta><tp:nomenclature><tp:taxon-name>
                  <tp:taxon-name-part taxon-name-part-type="genus" reg="Haliotrema">Haliotrema</tp:taxon-name-part>
                  <tp:taxon-name-part taxon-name-part-type="species" reg="dempsteri">dempsteri</tp:taxon-name-part>
                </tp:taxon-name><tp:taxon-authority>(Mizelle &amp; Price, 1964) Young, 1968</tp:taxon-authority></tp:nomenclature><tp:treatment-sec sec-type="Type host" id="SECID0EVHCI"><title>Type host.</title><p>
              <italic><tp:taxon-name><tp:taxon-name-part taxon-name-part-type="genus" reg="Acanthurus">Acanthurus</tp:taxon-name-part> <tp:taxon-name-part taxon-name-part-type="species" reg="xanthopterus">xanthopterus</tp:taxon-name-part></tp:taxon-name></italic>.</p></tp:treatment-sec><tp:treatment-sec sec-type="Other host and localities" id="SECID0EGICI"><title>Other host and localities.</title><p>
              <italic><tp:taxon-name><tp:taxon-name-part taxon-name-part-type="genus" reg="Acanthurus">Acanthurus</tp:taxon-name-part> <tp:taxon-name-part taxon-name-part-type="species" reg="mata">mata</tp:taxon-name-part></tp:taxon-name></italic> Cuvier, <italic><tp:taxon-name><tp:taxon-name-part taxon-name-part-type="genus" reg="Acanthurus">Acanthurus</tp:taxon-name-part> <tp:taxon-name-part taxon-name-part-type="species" reg="dussumieri">dussumieri</tp:taxon-name-part></tp:taxon-name></italic> Valenciennes and <italic><tp:taxon-name><tp:taxon-name-part taxon-name-part-type="genus" reg="Acanthurus">A.</tp:taxon-name-part> <tp:taxon-name-part taxon-name-part-type="species" reg="xanthopterus">xanthopterus</tp:taxon-name-part></tp:taxon-name></italic> in Australia (<xref ref-type="bibr" rid="B76">Young 1968</xref>). <xref ref-type="bibr" rid="B49">Mizelle and Price (1964)</xref> recorded it previously from the gills of the <italic><tp:taxon-name><tp:taxon-name-part taxon-name-part-type="genus" reg="Zanclus">Zanclus</tp:taxon-name-part> <tp:taxon-name-part taxon-name-part-type="species" reg="canescens">canescens</tp:taxon-name-part></tp:taxon-name></italic> (=<italic><tp:taxon-name><tp:taxon-name-part taxon-name-part-type="genus" reg="Zanclus">Z.</tp:taxon-name-part> <tp:taxon-name-part taxon-name-part-type="species" reg="cornutus">cornutus</tp:taxon-name-part></tp:taxon-name></italic>) (Linnaeus) (as <italic><tp:taxon-name><tp:taxon-name-part taxon-name-part-type="genus" reg="Parahaliotrema">Parahaliotrema</tp:taxon-name-part> <tp:taxon-name-part taxon-name-part-type="species" reg="dempsteri">dempsteri</tp:taxon-name-part></tp:taxon-name></italic>).</p></tp:treatment-sec><tp:treatment-sec sec-type="Current host" id="SECID0EWKCI"><title>Current host.</title><p>
              <italic><tp:taxon-name><tp:taxon-name-part taxon-name-part-type="genus" reg="Acanthurus">Acanthurus</tp:taxon-name-part> <tp:taxon-name-part taxon-name-part-type="species" reg="xanthopterus">xanthopterus</tp:taxon-name-part></tp:taxon-name></italic>.
            </p></tp:treatment-sec><tp:treatment-sec sec-type="Site infection" id="SECID0EHLCI"><title>Site infection.</title><p>Gills.</p></tp:treatment-sec><tp:treatment-sec sec-type="Prevalence and mean intensity" id="SECID0EMLCI"><title>Prevalence and mean intensity.</title><p>80 and 35±28 (n=20).</p></tp:treatment-sec><tp:treatment-sec sec-type="Specimens deposited" id="SECID0ERLCI"><title>Specimens deposited.</title><p>
              <abbrev xmlns:xlink="http://www.w3.org/1999/xlink" content-type="institution" xlink:title="Centre for Research and Advanced Studies, National Polytechnic Institute, Mérida, Yucatán, México" id="ABBRID0EXLCI" xlink:type="simple">CHCM</abbrev> No. 549 (paratypes) (1 slide, 4 specimen), <named-content xmlns:xlink="http://www.w3.org/1999/xlink" content-type="dwc:institutional_code" xlink:type="simple">USNM</named-content> No. 1459846 (voucher) (1 slide, 1 specimen).</p></tp:treatment-sec><tp:treatment-sec sec-type="remarks" id="SECID0EBMCI"><title>Remarks.</title><p>
              <italic><tp:taxon-name><tp:taxon-name-part taxon-name-part-type="genus" reg="Haliotrema">Haliotrema</tp:taxon-name-part> <tp:taxon-name-part taxon-name-part-type="species" reg="dempsteri">dempsteri</tp:taxon-name-part></tp:taxon-name></italic> was originally described as <italic><tp:taxon-name><tp:taxon-name-part taxon-name-part-type="genus" reg="Parahaliotrema">Parahaliotrema</tp:taxon-name-part> <tp:taxon-name-part taxon-name-part-type="species" reg="dempsteri">dempsteri</tp:taxon-name-part></tp:taxon-name></italic> by <xref ref-type="bibr" rid="B49">Mizelle and Price (1964)</xref>. Later, <xref ref-type="bibr" rid="B76">Young (1968)</xref> recorded it from <italic><tp:taxon-name><tp:taxon-name-part taxon-name-part-type="genus" reg="Acanthurus">A.</tp:taxon-name-part> <tp:taxon-name-part taxon-name-part-type="species" reg="mata">mata</tp:taxon-name-part></tp:taxon-name></italic>, <italic><tp:taxon-name><tp:taxon-name-part taxon-name-part-type="genus" reg="Acanthurus">A.</tp:taxon-name-part> <tp:taxon-name-part taxon-name-part-type="species" reg="dussumieri">dussumieri</tp:taxon-name-part></tp:taxon-name></italic> and <italic><tp:taxon-name><tp:taxon-name-part taxon-name-part-type="genus" reg="Acanthurus">A.</tp:taxon-name-part> <tp:taxon-name-part taxon-name-part-type="species" reg="xanthopterus">xanthopterus</tp:taxon-name-part></tp:taxon-name></italic>, redescribing and transferring it to <italic><tp:taxon-name><tp:taxon-name-part taxon-name-part-type="genus" reg="Haliotrema">Haliotrema</tp:taxon-name-part></tp:taxon-name></italic>. The most relevant morphological characteristics are: haptor subhexagonal, broader than long; one dorsal and one ventral pair of anchors, similar in size and shape; superficial root of each anchor base longer than the deep root; shafts solid and points without formation of a definite angle; wings low and inconspicuous on dorsal anchor shafts, apparently absent on ventral shafts; copulatory complex composed of an MCO and an elongate accessory piece attached to the proximal portion of the MCO shaft, terminating in a recurved tip; and MCO tubular with relatively large base and an undulate shaft. New geographical record for Palmyra Atoll.</p><!--PageBreak--></tp:treatment-sec><ref-list><ref id="B76"><mixed-citation xmlns:xlink="http://www.w3.org/1999/xlink" xlink:type="simple">
          <person-group><name name-style="western"><surname>Young</surname><given-names>PC</given-names></name></person-group> (<year>1968</year>) <article-title>Ten new species of <italic><tp:taxon-name><tp:taxon-name-part taxon-name-part-type="genus">Haliotrema</tp:taxon-name-part></tp:taxon-name></italic> (<tp:taxon-name><tp:taxon-name-part taxon-name-part-type="class">Monogenoidea</tp:taxon-name-part></tp:taxon-name>: <tp:taxon-name><tp:taxon-name-part taxon-name-part-type="family">Dactylogyridae</tp:taxon-name-part></tp:taxon-name>) from Australian fishes and a revision of the genus.</article-title> <source>Journal of Zoology</source> <volume>154</volume>: <fpage>41</fpage>–<lpage>75</lpage>. doi: <ext-link xlink:type="simple" ext-link-type="doi" xlink:href="10.1111/j.1469-7998.1968.tb05039.x">10.1111/j.1469-7998.1968.tb05039.x</ext-link></mixed-citation></ref><ref id="B49"><mixed-citation xmlns:xlink="http://www.w3.org/1999/xlink" xlink:type="simple">
          <person-group><name name-style="western"><surname>Mizelle</surname><given-names>JD</given-names></name><name name-style="western"><surname>Price</surname><given-names>CE</given-names></name></person-group> (<year>1964</year>) <article-title>Studies on Monogenetic Trematodes. XXV. Six New Species of <tp:taxon-name><tp:taxon-name-part taxon-name-part-type="subfamily">Ancyrocephalinae</tp:taxon-name-part></tp:taxon-name> from the Gills of <italic><tp:taxon-name><tp:taxon-name-part taxon-name-part-type="genus">Zanclus</tp:taxon-name-part> <tp:taxon-name-part taxon-name-part-type="species">canescens</tp:taxon-name-part></tp:taxon-name></italic> (Linnaeus) with a Key to the Genera of <tp:taxon-name><tp:taxon-name-part taxon-name-part-type="subfamily">Ancyrocephalinae</tp:taxon-name-part></tp:taxon-name>.</article-title> <source>The Journal of Parasitology</source> <volume>50</volume>(<issue>1</issue>): <fpage>81</fpage>–<lpage>89</lpage>. <ext-link xlink:type="simple" ext-link-type="doi" xlink:href="10.2307/3276033">https://doi.org/10.2307/3276033</ext-link></mixed-citation></ref></ref-list></tp:taxon-treatment>
