# Supplementary material for: Monogenea of fishes from the lagoon flats of Palmyra Atoll in the Central Pacific
Source: Zookeys. 2017 Nov 2;(713):1–23. doi: 10.3897/zookeys.713.14732 (PMC5674209; doi:10.3897/zookeys.713.14732)
Supplement: XML Treatment for Haliotrema minutospirale [file zookeys.713.14732-treatment9.xml]

<!DOCTYPE tp:taxon-treatment
  PUBLIC "-//TaxonX//DTD Taxonomic Treatment Publishing DTD v0 20100105//EN" "tax-treatment-NSO.dtd">
<tp:taxon-treatment xmlns:tp="http://www.plazi.org/taxpub"><tp:treatment-meta><kwd-group><label>Taxon classification</label><kwd><named-content xmlns:xlink="http://www.w3.org/1999/xlink" content-type="kingdom">Animalia</named-content></kwd><kwd><named-content xmlns:xlink="http://www.w3.org/1999/xlink" content-type="order">Dactylogyridea</named-content></kwd><kwd><named-content xmlns:xlink="http://www.w3.org/1999/xlink" content-type="family">Dactylogyridae</named-content></kwd></kwd-group><mixed-citation publication-type="journal"><person-group><name><surname>Vidal-Martínez</surname><given-names>Víctor Manuel</given-names></name><name><surname>Soler-Jiménez</surname><given-names>Lilia Catherinne</given-names></name><name><surname>Aguirre-Macedo</surname><given-names>Ma. Leopoldina</given-names></name><name><surname>Mclaughlin</surname><given-names>John</given-names></name><name><surname>Jaramillo</surname><given-names>Alejandra G.</given-names></name><name><surname>Shaw2</surname><given-names>Jenny C.</given-names></name><name><surname>James</surname><given-names>Anna</given-names></name><name><surname>Hechinger</surname><given-names>Ryan F.</given-names></name><name><surname>Kuris</surname><given-names>Armand M.</given-names></name><name><surname>Lafferty</surname><given-names>Kevin D.</given-names></name></person-group><article-title>
          <tp:taxon-name><tp:taxon-name-part taxon-name-part-type="class">Monogenea</tp:taxon-name-part></tp:taxon-name> of fishes from the lagoon flats of Palmyra Atoll in the Central Pacific</article-title><source>Zookeys</source><day>2</day><month>11</month><year>2017</year><volume>2017</volume><issue>713</issue><fpage>1</fpage><lpage>23</lpage><pub-id pub-id-type="doi">10.3897/zookeys.713.14732</pub-id></mixed-citation></tp:treatment-meta><tp:nomenclature><tp:taxon-name>
                  <tp:taxon-name-part taxon-name-part-type="genus" reg="Haliotrema">Haliotrema</tp:taxon-name-part>
                  <tp:taxon-name-part taxon-name-part-type="species" reg="minutospirale">minutospirale</tp:taxon-name-part>
                </tp:taxon-name><tp:taxon-authority>Yamaguti, 1968</tp:taxon-authority></tp:nomenclature><tp:treatment-sec sec-type="Type host" id="SECID0ERPCI"><title>Type host.</title><p>
              <italic><tp:taxon-name><tp:taxon-name-part taxon-name-part-type="genus" reg="Parupeneus">Parupeneus</tp:taxon-name-part> <tp:taxon-name-part taxon-name-part-type="species" reg="cyclostomus">cyclostomus</tp:taxon-name-part></tp:taxon-name></italic> (Lacépède) (<tp:taxon-name><tp:taxon-name-part taxon-name-part-type="family">Mullidae</tp:taxon-name-part></tp:taxon-name>).</p></tp:treatment-sec><tp:treatment-sec sec-type="Other host and localities" id="SECID0EHQCI"><title>Other host and localities.</title><p>
              <xref ref-type="bibr" rid="B75">Yamaguti (1968)</xref> recorded this species from gills of <italic><tp:taxon-name><tp:taxon-name-part taxon-name-part-type="genus" reg="Parupeneus">P.</tp:taxon-name-part> <tp:taxon-name-part taxon-name-part-type="species" reg="cyclostomus">cyclostomus</tp:taxon-name-part></tp:taxon-name>, P. pleurostigma</italic> (Bennett) and <italic><tp:taxon-name><tp:taxon-name-part taxon-name-part-type="genus" reg="Parupeneus">P.</tp:taxon-name-part> <tp:taxon-name-part taxon-name-part-type="species" reg="multifaciatus">multifaciatus</tp:taxon-name-part></tp:taxon-name></italic> (Quoy and Gaimard) for Hawai’i. <xref ref-type="bibr" rid="B53">Palm and Bray (2014)</xref> also recorded this species from <italic><tp:taxon-name><tp:taxon-name-part taxon-name-part-type="genus" reg="Parupeneus">P.</tp:taxon-name-part> <tp:taxon-name-part taxon-name-part-type="species" reg="cyclostomus">cyclostomus</tp:taxon-name-part></tp:taxon-name></italic> in the same locality (all <tp:taxon-name><tp:taxon-name-part taxon-name-part-type="family">Mullidae</tp:taxon-name-part></tp:taxon-name>).</p></tp:treatment-sec><tp:treatment-sec sec-type="Current host" id="SECID0E3RCI"><title>Current host.</title><p>
              <italic><tp:taxon-name><tp:taxon-name-part taxon-name-part-type="genus" reg="Mulloidichthys">Mulloidichthys</tp:taxon-name-part> <tp:taxon-name-part taxon-name-part-type="species" reg="flavolineatus">flavolineatus</tp:taxon-name-part></tp:taxon-name></italic> (<tp:taxon-name><tp:taxon-name-part taxon-name-part-type="family">Mullidae</tp:taxon-name-part></tp:taxon-name>) (New host).</p></tp:treatment-sec><tp:treatment-sec sec-type="Site infection" id="SECID0ESSCI"><title>Site infection.</title><p>Gills.</p></tp:treatment-sec><tp:treatment-sec sec-type="Prevalence and mean intensity" id="SECID0EXSCI"><title>Prevalence and mean intensity.</title><p>19,2 and 27±18 (n=52).</p></tp:treatment-sec><tp:treatment-sec sec-type="Specimens deposited" id="SECID0E3SCI"><title>Specimens deposited.</title><p>
              <abbrev xmlns:xlink="http://www.w3.org/1999/xlink" content-type="institution" xlink:title="Centre for Research and Advanced Studies, National Polytechnic Institute, Mérida, Yucatán, México" id="ABBRID0ECTCI" xlink:type="simple">CHCM</abbrev> No. 539 (paratypes) (1 slide, 1 specimen), <named-content xmlns:xlink="http://www.w3.org/1999/xlink" content-type="dwc:institutional_code" xlink:type="simple">USNM</named-content> No. 1459850 (voucher) (1 slide, 1 specimen)</p></tp:treatment-sec><tp:treatment-sec sec-type="remarks" id="SECID0EMTCI"><title>Remarks.</title><p>The morphology of the copulatory complex is a relevant characteristic for its identification. Its MCO consists of an anterior, spiral, flanged portion and a posterior, cylindrical portion, enclosed in a sheath of circular muscular fibres. The presence of <italic><tp:taxon-name><tp:taxon-name-part taxon-name-part-type="genus" reg="Haliotrema">H.</tp:taxon-name-part> <tp:taxon-name-part taxon-name-part-type="species" reg="minutospirale">minutospirale</tp:taxon-name-part></tp:taxon-name></italic> on the gills <italic><tp:taxon-name><tp:taxon-name-part taxon-name-part-type="genus" reg="Mulloidichthys">Mulloidichthys</tp:taxon-name-part> <tp:taxon-name-part taxon-name-part-type="species" reg="flavolineatus">flavolineatus</tp:taxon-name-part></tp:taxon-name></italic> from Palmyra Atoll represents both a new host and a new geographical record.</p></tp:treatment-sec><ref-list><ref id="B75"><mixed-citation xmlns:xlink="http://www.w3.org/1999/xlink" xlink:type="simple">
          <person-group><name name-style="western"><surname>Yamaguti</surname><given-names>S</given-names></name></person-group> (<year>1968</year>) <source>Monogenetic trematodes of Hawaiian fishes.</source> <publisher-name>University of Hawaii</publisher-name>, <publisher-loc>Honolulu</publisher-loc>, <size units="page">287 pp</size>. <ext-link xlink:type="simple" ext-link-type="doi" xlink:href="10.2307/3277429">https://doi.org/10.2307/3277429</ext-link></mixed-citation></ref><ref id="B53"><mixed-citation xmlns:xlink="http://www.w3.org/1999/xlink" xlink:type="simple">
          <person-group><name name-style="western"><surname>Palm</surname><given-names>HW</given-names></name><name name-style="western"><surname>Bray</surname><given-names>RA</given-names></name></person-group> (<year>2014</year>) <source>Marine Fish Parsitology in Hawaii.</source> <publisher-name>Westarp and Partner Digitaldruck</publisher-name>, <publisher-loc>Hohenwarsleben XII, Germany</publisher-loc>, <size units="page">320 pp</size>.</mixed-citation></ref></ref-list></tp:taxon-treatment>
