# Supplementary material for: Monogenea of fishes from the lagoon flats of Palmyra Atoll in the Central Pacific
Source: Zookeys. 2017 Nov 2;(713):1–23. doi: 10.3897/zookeys.713.14732 (PMC5674209; doi:10.3897/zookeys.713.14732)
Supplement: XML Treatment for Haliotrematoides patellacirrus [file zookeys.713.14732-treatment10.xml]

<!DOCTYPE tp:taxon-treatment
  PUBLIC "-//TaxonX//DTD Taxonomic Treatment Publishing DTD v0 20100105//EN" "tax-treatment-NSO.dtd">
<tp:taxon-treatment xmlns:tp="http://www.plazi.org/taxpub"><tp:treatment-meta><kwd-group><label>Taxon classification</label><kwd><named-content xmlns:xlink="http://www.w3.org/1999/xlink" content-type="kingdom">Animalia</named-content></kwd><kwd><named-content xmlns:xlink="http://www.w3.org/1999/xlink" content-type="order">Dactylogyridea</named-content></kwd><kwd><named-content xmlns:xlink="http://www.w3.org/1999/xlink" content-type="family">Dactylogyridae</named-content></kwd></kwd-group><mixed-citation publication-type="journal"><person-group><name><surname>Vidal-Martínez</surname><given-names>Víctor Manuel</given-names></name><name><surname>Soler-Jiménez</surname><given-names>Lilia Catherinne</given-names></name><name><surname>Aguirre-Macedo</surname><given-names>Ma. Leopoldina</given-names></name><name><surname>Mclaughlin</surname><given-names>John</given-names></name><name><surname>Jaramillo</surname><given-names>Alejandra G.</given-names></name><name><surname>Shaw2</surname><given-names>Jenny C.</given-names></name><name><surname>James</surname><given-names>Anna</given-names></name><name><surname>Hechinger</surname><given-names>Ryan F.</given-names></name><name><surname>Kuris</surname><given-names>Armand M.</given-names></name><name><surname>Lafferty</surname><given-names>Kevin D.</given-names></name></person-group><article-title>
          <tp:taxon-name><tp:taxon-name-part taxon-name-part-type="class">Monogenea</tp:taxon-name-part></tp:taxon-name> of fishes from the lagoon flats of Palmyra Atoll in the Central Pacific</article-title><source>Zookeys</source><day>2</day><month>11</month><year>2017</year><volume>2017</volume><issue>713</issue><fpage>1</fpage><lpage>23</lpage><pub-id pub-id-type="doi">10.3897/zookeys.713.14732</pub-id></mixed-citation></tp:treatment-meta><tp:nomenclature><tp:taxon-name>
                  <tp:taxon-name-part taxon-name-part-type="genus" reg="Haliotrematoides">Haliotrematoides</tp:taxon-name-part>
                  <tp:taxon-name-part taxon-name-part-type="species" reg="patellacirrus">patellacirrus</tp:taxon-name-part>
                </tp:taxon-name><tp:taxon-authority>(Bychowsky &amp; Nagibina, 1971) Kritsky, Yang &amp; Sun, 2009</tp:taxon-authority></tp:nomenclature><tp:treatment-sec sec-type="Type host" id="SECID0ELVCI"><title>Type host.</title><p>
              <italic><tp:taxon-name><tp:taxon-name-part taxon-name-part-type="genus" reg="Lutjanus">Lutjanus</tp:taxon-name-part> <tp:taxon-name-part taxon-name-part-type="species" reg="lutjanus">lutjanus</tp:taxon-name-part></tp:taxon-name></italic> (Bloch) (<tp:taxon-name><tp:taxon-name-part taxon-name-part-type="family">Lutjanidae</tp:taxon-name-part></tp:taxon-name>).</p></tp:treatment-sec><tp:treatment-sec sec-type="Other host and localities" id="SECID0EBWCI"><title>Other host and localities.</title><p>Previous records (as <italic><tp:taxon-name><tp:taxon-name-part taxon-name-part-type="genus" reg="Haliotrema">Haliotrema</tp:taxon-name-part> <tp:taxon-name-part taxon-name-part-type="species" reg="patellacirrus">patellacirrus</tp:taxon-name-part></tp:taxon-name></italic>) on <italic><tp:taxon-name><tp:taxon-name-part taxon-name-part-type="genus" reg="Lutjanus">L.</tp:taxon-name-part> <tp:taxon-name-part taxon-name-part-type="species" reg="lutjanus">lutjanus</tp:taxon-name-part></tp:taxon-name></italic> and <italic><tp:taxon-name><tp:taxon-name-part taxon-name-part-type="genus" reg="Lutjanus">L.</tp:taxon-name-part> <tp:taxon-name-part taxon-name-part-type="species" reg="fulviflamma">fulviflamma</tp:taxon-name-part></tp:taxon-name></italic> from South China Sea (<xref ref-type="bibr" rid="B12">Bychowsky and Nagibina 1971</xref>). <xref ref-type="bibr" rid="B36">Kritsky et al. (2009)</xref> recorded this species (as <italic><tp:taxon-name><tp:taxon-name-part taxon-name-part-type="genus" reg="Haliotrematoides">Haliotrematoides</tp:taxon-name-part> <tp:taxon-name-part taxon-name-part-type="species" reg="patellacirrus">patellacirrus</tp:taxon-name-part></tp:taxon-name></italic>) on <italic><tp:taxon-name><tp:taxon-name-part taxon-name-part-type="genus" reg="Lutjanus">L.</tp:taxon-name-part> <tp:taxon-name-part taxon-name-part-type="species" reg="russellii">russellii</tp:taxon-name-part></tp:taxon-name></italic>, <italic><tp:taxon-name><tp:taxon-name-part taxon-name-part-type="genus" reg="Lutjanus">L.</tp:taxon-name-part> <tp:taxon-name-part taxon-name-part-type="species" reg="fulvus">fulvus</tp:taxon-name-part></tp:taxon-name></italic>, <italic><tp:taxon-name><tp:taxon-name-part taxon-name-part-type="genus" reg="Lutjanus">Lutjanus</tp:taxon-name-part> <tp:taxon-name-part taxon-name-part-type="species" reg="vitta">vitta</tp:taxon-name-part></tp:taxon-name></italic> (Quoy and Gaimard) and <italic><tp:taxon-name><tp:taxon-name-part taxon-name-part-type="genus" reg="Lutjanus">L.</tp:taxon-name-part> <tp:taxon-name-part taxon-name-part-type="species" reg="quinquelineatus">quinquelineatus</tp:taxon-name-part></tp:taxon-name></italic> from off New Caledonia; <italic><tp:taxon-name><tp:taxon-name-part taxon-name-part-type="genus" reg="Lutjanus">L.</tp:taxon-name-part> <tp:taxon-name-part taxon-name-part-type="species" reg="fulviflamma">fulviflamma</tp:taxon-name-part></tp:taxon-name></italic> from Australia; and <italic><tp:taxon-name><tp:taxon-name-part taxon-name-part-type="genus" reg="Lutjanus">Lutjanus</tp:taxon-name-part> <tp:taxon-name-part taxon-name-part-type="species" reg="ehrenbergii">ehrenbergii</tp:taxon-name-part></tp:taxon-name></italic> (Peters) from Nabq Bay, Ras Mohammed National Park (South Sinai, Red Sea) Egypt (all <tp:taxon-name><tp:taxon-name-part taxon-name-part-type="family">Lutjanidae</tp:taxon-name-part></tp:taxon-name>).</p></tp:treatment-sec><tp:treatment-sec sec-type="Current host" id="SECID0EC1CI"><title>Current host.</title><p>
              <italic><tp:taxon-name><tp:taxon-name-part taxon-name-part-type="genus" reg="Lutjanus">Lutjanus</tp:taxon-name-part> <tp:taxon-name-part taxon-name-part-type="species" reg="monostigma">monostigma</tp:taxon-name-part></tp:taxon-name></italic> (<tp:taxon-name><tp:taxon-name-part taxon-name-part-type="family">Lutjanidae</tp:taxon-name-part></tp:taxon-name>) (New host).</p></tp:treatment-sec><tp:treatment-sec sec-type="Site infection" id="SECID0EY1CI"><title>Site infection.</title><p>Gills.</p></tp:treatment-sec><tp:treatment-sec sec-type="Prevalence and mean intensity" id="SECID0E41CI"><title>Prevalence and mean intensity.</title><p>33,3 and 145±197 (n=6).</p></tp:treatment-sec><tp:treatment-sec sec-type="Specimens deposited" id="SECID0EC2CI"><title>Specimens deposited.</title><p>
              <abbrev xmlns:xlink="http://www.w3.org/1999/xlink" content-type="institution" xlink:title="Centre for Research and Advanced Studies, National Polytechnic Institute, Mérida, Yucatán, México" id="ABBRID0EI2CI" xlink:type="simple">CHCM</abbrev> No. 538 (paratypes) (1 slide, 3 specimen).</p></tp:treatment-sec><tp:treatment-sec sec-type="remarks" id="SECID0EN2CI"><title>Remarks.</title><p>
              <italic><tp:taxon-name><tp:taxon-name-part taxon-name-part-type="genus" reg="Haliotrematoides">Haliotrematoides</tp:taxon-name-part> <tp:taxon-name-part taxon-name-part-type="species" reg="patellacirrus">patellacirrus</tp:taxon-name-part></tp:taxon-name></italic> presents an MCO comprising a proximal platter-shaped base, distal tubular shaft with aloose clockwise coil of about 3/4 of a ring, enclosed in a sheath with a subterminal knob-like projection. Ventral anchor with elongate superficial root, knob-like deep root, shaft slightly narrowed distally and straight, recurved point with delicate superficial grooves. Dorsal anchors with elongate superficial root, inconspicuous (or absent) deep root, straight shaft of varying diameter and recurved point; distal shaft and point superficially grooved. Ventral bar with two submedial pockets along anterior margin; dorsal bar rod-shaped, with subterminal <!--PageBreak-->notches, ending slightly narrower than medial portion of bar. The presence of <italic><tp:taxon-name><tp:taxon-name-part taxon-name-part-type="genus" reg="Haliotrematoides">H.</tp:taxon-name-part> <tp:taxon-name-part taxon-name-part-type="species" reg="patellacirrus">patellacirrus</tp:taxon-name-part></tp:taxon-name></italic> from <italic><tp:taxon-name><tp:taxon-name-part taxon-name-part-type="genus" reg="Lutjanus">L.</tp:taxon-name-part> <tp:taxon-name-part taxon-name-part-type="species" reg="monostigma">monostigma</tp:taxon-name-part></tp:taxon-name></italic> off Palmyra Atoll represents both a new host and a new geographical record. Only one host was found parasitised.</p></tp:treatment-sec><ref-list><ref id="B12"><mixed-citation xmlns:xlink="http://www.w3.org/1999/xlink" xlink:type="simple">
          <person-group><name name-style="western"><surname>Bychowsky</surname><given-names>BE</given-names></name><name name-style="western"><surname>Nagibina</surname><given-names>LF</given-names></name></person-group> (<year>1971</year>) <article-title>New and little known species of the genus <italic><tp:taxon-name><tp:taxon-name-part taxon-name-part-type="genus">Haliotrema</tp:taxon-name-part></tp:taxon-name></italic> Johnston and Tiegs, 1922 (<tp:taxon-name><tp:taxon-name-part taxon-name-part-type="class">Monogenoidea</tp:taxon-name-part></tp:taxon-name>).</article-title> <source>Zoologicheskii Zhurnal</source> <volume>50</volume>: <fpage>25</fpage>–<lpage>40</lpage>. [In Russian]</mixed-citation></ref><ref id="B36"><mixed-citation xmlns:xlink="http://www.w3.org/1999/xlink" xlink:type="simple">
          <person-group><name name-style="western"><surname>Kritsky</surname><given-names>DC</given-names></name><name name-style="western"><surname>Yang</surname><given-names>T</given-names></name><name name-style="western"><surname>Yuan</surname><given-names>S</given-names></name></person-group> (<year>2009</year>) <article-title>Dactylogyrids (<tp:taxon-name><tp:taxon-name-part taxon-name-part-type="class">Monogenoidea</tp:taxon-name-part></tp:taxon-name>, <tp:taxon-name><tp:taxon-name-part taxon-name-part-type="superorder">Polyonchoinea</tp:taxon-name-part></tp:taxon-name>) parasitizing the gills of snappers (<tp:taxon-name><tp:taxon-name-part taxon-name-part-type="order">Perciformes</tp:taxon-name-part></tp:taxon-name>, <tp:taxon-name><tp:taxon-name-part taxon-name-part-type="family">Lutjanidae</tp:taxon-name-part></tp:taxon-name>): Proposal of <italic><tp:taxon-name><tp:taxon-name-part taxon-name-part-type="genus">Haliotrematoides</tp:taxon-name-part></tp:taxon-name></italic> n. gen. and descriptions of new and previously described species from marine fishes of the Red Sea, the eastern and Indo–west Pacific Ocean, Gulf of Mexico and Caribbean Sea.</article-title> <source>Zootaxa</source> <volume>1970</volume>: <fpage>1</fpage>–<lpage>51</lpage>.</mixed-citation></ref></ref-list></tp:taxon-treatment>
