# Supplementary material for: Monogenea of fishes from the lagoon flats of Palmyra Atoll in the Central Pacific
Source: Zookeys. 2017 Nov 2;(713):1–23. doi: 10.3897/zookeys.713.14732 (PMC5674209; doi:10.3897/zookeys.713.14732)
Supplement: XML Treatment for Neohaliotrema bombini [file zookeys.713.14732-treatment11.xml]

<!DOCTYPE tp:taxon-treatment
  PUBLIC "-//TaxonX//DTD Taxonomic Treatment Publishing DTD v0 20100105//EN" "tax-treatment-NSO.dtd">
<tp:taxon-treatment xmlns:tp="http://www.plazi.org/taxpub"><tp:treatment-meta><kwd-group><label>Taxon classification</label><kwd><named-content xmlns:xlink="http://www.w3.org/1999/xlink" content-type="kingdom">Animalia</named-content></kwd><kwd><named-content xmlns:xlink="http://www.w3.org/1999/xlink" content-type="order">Dactylogyridea</named-content></kwd><kwd><named-content xmlns:xlink="http://www.w3.org/1999/xlink" content-type="family">Dactylogyridae</named-content></kwd></kwd-group><mixed-citation publication-type="journal"><person-group><name><surname>Vidal-Martínez</surname><given-names>Víctor Manuel</given-names></name><name><surname>Soler-Jiménez</surname><given-names>Lilia Catherinne</given-names></name><name><surname>Aguirre-Macedo</surname><given-names>Ma. Leopoldina</given-names></name><name><surname>Mclaughlin</surname><given-names>John</given-names></name><name><surname>Jaramillo</surname><given-names>Alejandra G.</given-names></name><name><surname>Shaw2</surname><given-names>Jenny C.</given-names></name><name><surname>James</surname><given-names>Anna</given-names></name><name><surname>Hechinger</surname><given-names>Ryan F.</given-names></name><name><surname>Kuris</surname><given-names>Armand M.</given-names></name><name><surname>Lafferty</surname><given-names>Kevin D.</given-names></name></person-group><article-title>
          <tp:taxon-name><tp:taxon-name-part taxon-name-part-type="class">Monogenea</tp:taxon-name-part></tp:taxon-name> of fishes from the lagoon flats of Palmyra Atoll in the Central Pacific</article-title><source>Zookeys</source><day>2</day><month>11</month><year>2017</year><volume>2017</volume><issue>713</issue><fpage>1</fpage><lpage>23</lpage><pub-id pub-id-type="doi">10.3897/zookeys.713.14732</pub-id></mixed-citation></tp:treatment-meta><tp:nomenclature><tp:taxon-name>
                  <tp:taxon-name-part taxon-name-part-type="genus" reg="Neohaliotrema">Neohaliotrema</tp:taxon-name-part>
                  <tp:taxon-name-part taxon-name-part-type="species" reg="bombini">bombini</tp:taxon-name-part>
                </tp:taxon-name><tp:taxon-authority>Lim &amp; Gibson, 2010</tp:taxon-authority></tp:nomenclature><tp:treatment-sec sec-type="Type host" id="SECID0EZ4CI"><title>Type host.</title><p>
              <italic><tp:taxon-name><tp:taxon-name-part taxon-name-part-type="genus" reg="Abudefduf">Abudefduf</tp:taxon-name-part> <tp:taxon-name-part taxon-name-part-type="species" reg="vaigiensis">vaigiensis</tp:taxon-name-part></tp:taxon-name></italic> (Quoy and Gaimard) (<tp:taxon-name><tp:taxon-name-part taxon-name-part-type="family">Pomacentridae</tp:taxon-name-part></tp:taxon-name>).</p></tp:treatment-sec><tp:treatment-sec sec-type="Other host and localities" id="SECID0EP5CI"><title>Other host and localities.</title><p>
              <italic><tp:taxon-name><tp:taxon-name-part taxon-name-part-type="genus" reg="Abudefduf">Abudefduf</tp:taxon-name-part> <tp:taxon-name-part taxon-name-part-type="species" reg="vaigiensis">vaigiensis</tp:taxon-name-part></tp:taxon-name></italic> from Pulau Langkawi, Malaysia (<xref ref-type="bibr" rid="B43">Lim and Gibson 2010</xref>) (<tp:taxon-name><tp:taxon-name-part taxon-name-part-type="family">Pomacentridae</tp:taxon-name-part></tp:taxon-name>).</p></tp:treatment-sec><tp:treatment-sec sec-type="Current host" id="SECID0EJ6CI"><title>Current host.</title><p>
              <italic><tp:taxon-name><tp:taxon-name-part taxon-name-part-type="genus" reg="Abudefduf">Abudefduf</tp:taxon-name-part> <tp:taxon-name-part taxon-name-part-type="species" reg="septemfasciatus">septemfasciatus</tp:taxon-name-part></tp:taxon-name></italic> (Cuvier) (New host) and <italic><tp:taxon-name><tp:taxon-name-part taxon-name-part-type="genus" reg="Abudefduf">Abudefduf</tp:taxon-name-part> <tp:taxon-name-part taxon-name-part-type="species" reg="sordidus">sordidus</tp:taxon-name-part></tp:taxon-name></italic> (Forsskål) (<tp:taxon-name><tp:taxon-name-part taxon-name-part-type="family">Pomacentridae</tp:taxon-name-part></tp:taxon-name>) (New host).</p></tp:treatment-sec><tp:treatment-sec sec-type="Site infection" id="SECID0EKADI"><title>Site infection.</title><p>Gills.</p></tp:treatment-sec><tp:treatment-sec sec-type="Specimens deposited" id="SECID0EPADI"><title>Specimens deposited.</title><p>
              <abbrev xmlns:xlink="http://www.w3.org/1999/xlink" content-type="institution" xlink:title="Centre for Research and Advanced Studies, National Polytechnic Institute, Mérida, Yucatán, México" id="ABBRID0EVADI" xlink:type="simple">CHCM</abbrev> No. 546 (paratypes) (1 slide, 1 specimen) (for <italic><tp:taxon-name><tp:taxon-name-part taxon-name-part-type="genus" reg="Abudefduf">A.</tp:taxon-name-part> <tp:taxon-name-part taxon-name-part-type="species" reg="septemfasciatus">septemfasciatus</tp:taxon-name-part></tp:taxon-name></italic>), <abbrev xmlns:xlink="http://www.w3.org/1999/xlink" content-type="institution" xlink:title="Centre for Research and Advanced Studies, National Polytechnic Institute, Mérida, Yucatán, México" id="ABBRID0EFBDI" xlink:type="simple">CHCM</abbrev> No. 547 (paratypes) (1 slide, 1 specimen) (for <italic><tp:taxon-name><tp:taxon-name-part taxon-name-part-type="genus" reg="Abudefduf">A.</tp:taxon-name-part> <tp:taxon-name-part taxon-name-part-type="species" reg="sordidus">sordidus</tp:taxon-name-part></tp:taxon-name></italic>), <named-content xmlns:xlink="http://www.w3.org/1999/xlink" content-type="dwc:institutional_code" xlink:type="simple">USNM</named-content> No. 1459851 (voucher) (1 slide, 1 specimen) (for <italic><tp:taxon-name><tp:taxon-name-part taxon-name-part-type="genus" reg="Abudefduf">A.</tp:taxon-name-part> <tp:taxon-name-part taxon-name-part-type="species" reg="sordidus">sordidus</tp:taxon-name-part></tp:taxon-name></italic>).</p></tp:treatment-sec><tp:treatment-sec sec-type="Prevalence and mean intensity" id="SECID0EFCDI"><title>Prevalence and mean intensity.</title><p>25 and 4±2 (n=12) to <italic><tp:taxon-name><tp:taxon-name-part taxon-name-part-type="genus" reg="Abudefduf">A.</tp:taxon-name-part> <tp:taxon-name-part taxon-name-part-type="species" reg="septemfasciatus">septemfasciatus</tp:taxon-name-part></tp:taxon-name></italic> and 27,8 and 138±97 (n = 18) to <italic><tp:taxon-name><tp:taxon-name-part taxon-name-part-type="genus" reg="Abudefduf">A.</tp:taxon-name-part> <tp:taxon-name-part taxon-name-part-type="species" reg="sordidus">sordidus</tp:taxon-name-part></tp:taxon-name></italic>.</p></tp:treatment-sec><tp:treatment-sec sec-type="remarks" id="SECID0EBDDI"><title>Remarks.</title><p>This species can be distinguished from other members in the genus by having an inconspicuously sclerotised MCO, consisting of a simple, curved, short tube with a large initial part and simple, bifid stick-like accessory piece. This species also has V-shaped bars with processes, ‘marginal’ hooks of different sizes, anchors with a spatulate, recurved and grooved point, and a non-fenestrated haptor. The presence of <italic><tp:taxon-name><tp:taxon-name-part taxon-name-part-type="genus" reg="Neohaliotrema">N.</tp:taxon-name-part> <tp:taxon-name-part taxon-name-part-type="species" reg="bombini">bombini</tp:taxon-name-part></tp:taxon-name></italic> in <italic><tp:taxon-name><tp:taxon-name-part taxon-name-part-type="genus" reg="Abudefduf">A.</tp:taxon-name-part> <tp:taxon-name-part taxon-name-part-type="species" reg="septemfasciatus">septemfasciatus</tp:taxon-name-part></tp:taxon-name></italic> and <italic><tp:taxon-name><tp:taxon-name-part taxon-name-part-type="genus" reg="Abudefduf">A.</tp:taxon-name-part> <tp:taxon-name-part taxon-name-part-type="species" reg="sordidus">sordidus</tp:taxon-name-part></tp:taxon-name></italic> off Palmyra Atoll represents both new hosts and geographical records for this species.</p></tp:treatment-sec><ref-list><ref id="B43"><mixed-citation xmlns:xlink="http://www.w3.org/1999/xlink" xlink:type="simple">
          <person-group><name name-style="western"><surname>Lim</surname><given-names>LHS</given-names></name><name name-style="western"><surname>Gibson</surname><given-names>D</given-names></name></person-group> (<year>2010</year>) <article-title>Species of <italic><tp:taxon-name><tp:taxon-name-part taxon-name-part-type="genus">Neohaliotrema</tp:taxon-name-part></tp:taxon-name></italic> Yamaguti 1965 (<tp:taxon-name><tp:taxon-name-part taxon-name-part-type="class">Monogenea</tp:taxon-name-part></tp:taxon-name>: <tp:taxon-name><tp:taxon-name-part taxon-name-part-type="family">Ancyrocephalidae</tp:taxon-name-part></tp:taxon-name>) from the pomacentrid <italic><tp:taxon-name><tp:taxon-name-part taxon-name-part-type="genus">Abudefduf</tp:taxon-name-part> <tp:taxon-name-part taxon-name-part-type="species">vaigiensis</tp:taxon-name-part></tp:taxon-name></italic> (Quoy and Gaimard) off Pulau Langkawi, Malaysia, with a revised diagnosis of the genus and a key to its species.</article-title> <source>Systematic Parasitology</source> <volume>77</volume>: <fpage>107</fpage>–<lpage>129</lpage>. <ext-link xlink:type="simple" ext-link-type="doi" xlink:href="10.1007/s11230-010-9261-z">https://doi.org/10.1007/s11230-010-9261-z</ext-link></mixed-citation></ref></ref-list></tp:taxon-treatment>
