# Supplementary material for: Monogenea of fishes from the lagoon flats of Palmyra Atoll in the Central Pacific
Source: Zookeys. 2017 Nov 2;(713):1–23. doi: 10.3897/zookeys.713.14732 (PMC5674209; doi:10.3897/zookeys.713.14732)
Supplement: XML Treatment for Acleotrema girellae [file zookeys.713.14732-treatment12.xml]

<!DOCTYPE tp:taxon-treatment
  PUBLIC "-//TaxonX//DTD Taxonomic Treatment Publishing DTD v0 20100105//EN" "tax-treatment-NSO.dtd">
<tp:taxon-treatment xmlns:tp="http://www.plazi.org/taxpub"><tp:treatment-meta><kwd-group><label>Taxon classification</label><kwd><named-content xmlns:xlink="http://www.w3.org/1999/xlink" content-type="kingdom">Animalia</named-content></kwd><kwd><named-content xmlns:xlink="http://www.w3.org/1999/xlink" content-type="order">Dactylogyridea</named-content></kwd><kwd><named-content xmlns:xlink="http://www.w3.org/1999/xlink" content-type="family">Diplectanidae</named-content></kwd></kwd-group><mixed-citation publication-type="journal"><person-group><name><surname>Vidal-Martínez</surname><given-names>Víctor Manuel</given-names></name><name><surname>Soler-Jiménez</surname><given-names>Lilia Catherinne</given-names></name><name><surname>Aguirre-Macedo</surname><given-names>Ma. Leopoldina</given-names></name><name><surname>Mclaughlin</surname><given-names>John</given-names></name><name><surname>Jaramillo</surname><given-names>Alejandra G.</given-names></name><name><surname>Shaw2</surname><given-names>Jenny C.</given-names></name><name><surname>James</surname><given-names>Anna</given-names></name><name><surname>Hechinger</surname><given-names>Ryan F.</given-names></name><name><surname>Kuris</surname><given-names>Armand M.</given-names></name><name><surname>Lafferty</surname><given-names>Kevin D.</given-names></name></person-group><article-title>
          <tp:taxon-name><tp:taxon-name-part taxon-name-part-type="class">Monogenea</tp:taxon-name-part></tp:taxon-name> of fishes from the lagoon flats of Palmyra Atoll in the Central Pacific</article-title><source>Zookeys</source><day>2</day><month>11</month><year>2017</year><volume>2017</volume><issue>713</issue><fpage>1</fpage><lpage>23</lpage><pub-id pub-id-type="doi">10.3897/zookeys.713.14732</pub-id></mixed-citation></tp:treatment-meta><tp:nomenclature><tp:taxon-name>
                  <tp:taxon-name-part taxon-name-part-type="genus" reg="Acleotrema">Acleotrema</tp:taxon-name-part>
                  <tp:taxon-name-part taxon-name-part-type="species" reg="girellae">girellae</tp:taxon-name-part>
                </tp:taxon-name><tp:taxon-authority>Johnston &amp; Tiegs, 1922</tp:taxon-authority></tp:nomenclature><tp:treatment-sec sec-type="Type host" id="SECID0EVFDI"><title>Type host.</title><p>
              <italic><tp:taxon-name><tp:taxon-name-part taxon-name-part-type="genus" reg="Girella">Girella</tp:taxon-name-part> <tp:taxon-name-part taxon-name-part-type="species" reg="tricuspidata">tricuspidata</tp:taxon-name-part></tp:taxon-name></italic> (Quoy and Gaimard) (<tp:taxon-name><tp:taxon-name-part taxon-name-part-type="family">Kyphosidae</tp:taxon-name-part></tp:taxon-name>).</p></tp:treatment-sec><tp:treatment-sec sec-type="Other host and localities" id="SECID0ELGDI"><title>Other host and localities.</title><p>
              <italic><tp:taxon-name><tp:taxon-name-part taxon-name-part-type="genus" reg="Girella">Girella</tp:taxon-name-part> <tp:taxon-name-part taxon-name-part-type="species" reg="tricuspidata">tricuspidata</tp:taxon-name-part></tp:taxon-name></italic> from off Caloundra, southeast of Queensland, Australia (<xref ref-type="bibr" rid="B29">Johnston and Tiegs 1922</xref>). <italic><tp:taxon-name><tp:taxon-name-part taxon-name-part-type="genus" reg="Kyphosus">Kyphosus</tp:taxon-name-part> <tp:taxon-name-part taxon-name-part-type="species" reg="cinerascens">cinerascens</tp:taxon-name-part></tp:taxon-name></italic> collected off Hawai’i (as <italic><tp:taxon-name><tp:taxon-name-part taxon-name-part-type="genus" reg="Acleotrema">Acleotrema</tp:taxon-name-part> <tp:taxon-name-part taxon-name-part-type="species" reg="kyphosi">kyphosi</tp:taxon-name-part></tp:taxon-name></italic>) (<xref ref-type="bibr" rid="B75">Yamaguti 1968</xref>). <italic><tp:taxon-name><tp:taxon-name-part taxon-name-part-type="genus" reg="Kyphosus">Kyphosus</tp:taxon-name-part> <tp:taxon-name-part taxon-name-part-type="species" reg="elegans">elegans</tp:taxon-name-part></tp:taxon-name></italic> (Peters) from Chamela Bay, Mexico (as <italic><tp:taxon-name><tp:taxon-name-part taxon-name-part-type="genus" reg="Heteroplectanum">Heteroplectanum</tp:taxon-name-part> <tp:taxon-name-part taxon-name-part-type="species" reg="kyphosi">kyphosi</tp:taxon-name-part></tp:taxon-name></italic>) (<xref ref-type="bibr" rid="B39">León-Régagnon et al. 1997</xref>). <italic><tp:taxon-name><tp:taxon-name-part taxon-name-part-type="genus" reg="Kyphosus">Kyphosus</tp:taxon-name-part></tp:taxon-name></italic> spp. (as <italic><tp:taxon-name><tp:taxon-name-part taxon-name-part-type="genus" reg="Acleotrema">A.</tp:taxon-name-part> <tp:taxon-name-part taxon-name-part-type="species" reg="girellae">girellae</tp:taxon-name-part></tp:taxon-name></italic>) from Australia, the Mediterranean Sea and Mexican Pacific (<xref ref-type="bibr" rid="B18">Domingues and Boeger 2007</xref>) (all <tp:taxon-name><tp:taxon-name-part taxon-name-part-type="family">Kyphosidae</tp:taxon-name-part></tp:taxon-name>).</p></tp:treatment-sec><tp:treatment-sec sec-type="Current host" id="SECID0EPJDI"><title>Current host.</title><p>
              <italic><tp:taxon-name><tp:taxon-name-part taxon-name-part-type="genus" reg="Kyphosus">Kyphosus</tp:taxon-name-part> <tp:taxon-name-part taxon-name-part-type="species" reg="cinerascens">cinerascens</tp:taxon-name-part></tp:taxon-name></italic> (<tp:taxon-name><tp:taxon-name-part taxon-name-part-type="family">Kyphosidae</tp:taxon-name-part></tp:taxon-name>).</p></tp:treatment-sec><tp:treatment-sec sec-type="Site infection" id="SECID0EFKDI"><title>Site infection.</title><p>Gills.</p><!--PageBreak--></tp:treatment-sec><tp:treatment-sec sec-type="Specimens deposited" id="SECID0ELKDI"><title>Specimens deposited.</title><p>
              <abbrev xmlns:xlink="http://www.w3.org/1999/xlink" content-type="institution" xlink:title="Centre for Research and Advanced Studies, National Polytechnic Institute, Mérida, Yucatán, México" id="ABBRID0ERKDI" xlink:type="simple">CHCM</abbrev> No. 540 (paratypes) (1 slide, 2 specimen), <named-content xmlns:xlink="http://www.w3.org/1999/xlink" content-type="dwc:institutional_code" xlink:type="simple">USNM</named-content> No. 1459852 (voucher).</p></tp:treatment-sec><tp:treatment-sec sec-type="Prevalence and mean intensity" id="SECID0E2KDI"><title>Prevalence and mean intensity.</title><p>100 and 84±90 (n=2).</p></tp:treatment-sec><tp:treatment-sec sec-type="remarks" id="SECID0EALDI"><title>Remarks.</title><p>
              <italic><tp:taxon-name><tp:taxon-name-part taxon-name-part-type="genus" reg="Acleotrema">Acleotrema</tp:taxon-name-part> <tp:taxon-name-part taxon-name-part-type="species" reg="girellae">girellae</tp:taxon-name-part></tp:taxon-name></italic> was originally described from the gills of <italic><tp:taxon-name><tp:taxon-name-part taxon-name-part-type="genus" reg="Girella">G.</tp:taxon-name-part> <tp:taxon-name-part taxon-name-part-type="species" reg="tricuspidata">tricuspidata</tp:taxon-name-part></tp:taxon-name></italic> collected off Caloundra, southeast Queensland, Australia (<xref ref-type="bibr" rid="B29">Johnston and Tiegs 1922</xref>). In 1937, Price transferred this species to <italic><tp:taxon-name><tp:taxon-name-part taxon-name-part-type="genus" reg="Diplectanum">Diplectanum</tp:taxon-name-part></tp:taxon-name></italic> as <italic><tp:taxon-name><tp:taxon-name-part taxon-name-part-type="genus" reg="Diplectanum">D.</tp:taxon-name-part> <tp:taxon-name-part taxon-name-part-type="species" reg="girellae">girellae</tp:taxon-name-part></tp:taxon-name></italic>, considering <italic><tp:taxon-name><tp:taxon-name-part taxon-name-part-type="genus" reg="Acleotrema">Acleotrema</tp:taxon-name-part></tp:taxon-name></italic> a junior synonym of <italic><tp:taxon-name><tp:taxon-name-part taxon-name-part-type="genus" reg="Diplectanum">Diplectanum</tp:taxon-name-part></tp:taxon-name></italic>, based on the presence of squamodiscs. However, <xref ref-type="bibr" rid="B72">Yamaguti (1963)</xref> accepted <italic><tp:taxon-name><tp:taxon-name-part taxon-name-part-type="genus" reg="Acleotrema">Acleotrema</tp:taxon-name-part></tp:taxon-name></italic> as a valid genus. <xref ref-type="bibr" rid="B59">Rakotofiringa et al. (1987)</xref> proposed the genus <italic><tp:taxon-name><tp:taxon-name-part taxon-name-part-type="genus" reg="Heteroplectanum">Heteroplectanum</tp:taxon-name-part></tp:taxon-name></italic> and several species have been transferred to this new genus, including <italic><tp:taxon-name><tp:taxon-name-part taxon-name-part-type="genus" reg="Diplectanum">Diplectanum</tp:taxon-name-part> <tp:taxon-name-part taxon-name-part-type="species" reg="kyphosi">kyphosi</tp:taxon-name-part></tp:taxon-name></italic> (considered a synonym of <italic><tp:taxon-name><tp:taxon-name-part taxon-name-part-type="genus" reg="Acleotrema">A.</tp:taxon-name-part> <tp:taxon-name-part taxon-name-part-type="species" reg="girellae">girellae</tp:taxon-name-part></tp:taxon-name></italic>) as <italic><tp:taxon-name><tp:taxon-name-part taxon-name-part-type="genus" reg="Heteroplectanum">Heteroplectanum</tp:taxon-name-part> <tp:taxon-name-part taxon-name-part-type="species" reg="kyphosi">kyphosi</tp:taxon-name-part></tp:taxon-name></italic> (Yamaguti, 1968) <xref ref-type="bibr" rid="B52">Oliver 1987</xref>. However, <xref ref-type="bibr" rid="B18">Domingues and Boeger (2007)</xref> considered that species of <italic><tp:taxon-name><tp:taxon-name-part taxon-name-part-type="genus" reg="Acleotrema">Acleotrema</tp:taxon-name-part></tp:taxon-name></italic> share unique features and can be distinguished from other diplectanids (including species of <italic><tp:taxon-name><tp:taxon-name-part taxon-name-part-type="genus" reg="Diplectanum">Diplectanum</tp:taxon-name-part></tp:taxon-name></italic>), presenting arguments for considering <italic><tp:taxon-name><tp:taxon-name-part taxon-name-part-type="genus" reg="Heteroplectanum">Heteroplectanum</tp:taxon-name-part></tp:taxon-name></italic> as a junior synonym of <italic><tp:taxon-name><tp:taxon-name-part taxon-name-part-type="genus" reg="Acleotrema">Acleotrema</tp:taxon-name-part></tp:taxon-name></italic>. Therefore, <italic><tp:taxon-name><tp:taxon-name-part taxon-name-part-type="genus" reg="Acleotrema">Acleotrema</tp:taxon-name-part> <tp:taxon-name-part taxon-name-part-type="species" reg="kyphosi">kyphosi</tp:taxon-name-part></tp:taxon-name></italic> Yamaguti, 1968, <italic><tp:taxon-name><tp:taxon-name-part taxon-name-part-type="genus" reg="Diplectanum">Diplectanum</tp:taxon-name-part> <tp:taxon-name-part taxon-name-part-type="species" reg="girellae">girellae</tp:taxon-name-part></tp:taxon-name></italic> (Johnston &amp; Tiegs, 1922), <italic><tp:taxon-name><tp:taxon-name-part taxon-name-part-type="genus" reg="Heteroplectanum">Heteroplectanum</tp:taxon-name-part> <tp:taxon-name-part taxon-name-part-type="species" reg="kyphosi">kyphosi</tp:taxon-name-part></tp:taxon-name></italic> (Yamaguti, 1968) Oliver, 1987, <italic><tp:taxon-name><tp:taxon-name-part taxon-name-part-type="genus" reg="Acleotrema">Acleotrema</tp:taxon-name-part> <tp:taxon-name-part taxon-name-part-type="species" reg="gibsoni">gibsoni</tp:taxon-name-part></tp:taxon-name></italic> Young, 1970 and <italic><tp:taxon-name><tp:taxon-name-part taxon-name-part-type="genus" reg="Acleotrema">Acleotrema</tp:taxon-name-part> <tp:taxon-name-part taxon-name-part-type="species" reg="heronensis">heronensis</tp:taxon-name-part></tp:taxon-name></italic> Young, 1970, are considered synonyms of <italic><tp:taxon-name><tp:taxon-name-part taxon-name-part-type="genus" reg="Acleotrema">A.</tp:taxon-name-part> <tp:taxon-name-part taxon-name-part-type="species" reg="girellae">girellae</tp:taxon-name-part></tp:taxon-name></italic>. This species differs from its congeners by having: a tubular MCO with the distal extremity recurved and bifid; and a sclerotised sac with radial musculature involving the proximal portion of the MCO. New geographical record for Palmyra Atoll.</p></tp:treatment-sec><ref-list><ref id="B29"><mixed-citation xmlns:xlink="http://www.w3.org/1999/xlink" xlink:type="simple">
          <person-group><name name-style="western"><surname>Johnston</surname><given-names>TH</given-names></name><name name-style="western"><surname>Tiegs</surname><given-names>OW</given-names></name></person-group> (<year>1922</year>) <article-title>New Gyrodactyloid Trematodes from Australian fishes together with a reclassification of the Super-Family <tp:taxon-name>Gyrodactyloidea</tp:taxon-name>.</article-title> <source>Proceedings of the Linnean Society of New South Wales</source> <volume>47</volume>: <fpage>83</fpage>–<lpage>131</lpage>.</mixed-citation></ref><ref id="B75"><mixed-citation xmlns:xlink="http://www.w3.org/1999/xlink" xlink:type="simple">
          <person-group><name name-style="western"><surname>Yamaguti</surname><given-names>S</given-names></name></person-group> (<year>1968</year>) <source>Monogenetic trematodes of Hawaiian fishes.</source> <publisher-name>University of Hawaii</publisher-name>, <publisher-loc>Honolulu</publisher-loc>, <size units="page">287 pp</size>. <ext-link xlink:type="simple" ext-link-type="doi" xlink:href="10.2307/3277429">https://doi.org/10.2307/3277429</ext-link></mixed-citation></ref><ref id="B39"><mixed-citation xmlns:xlink="http://www.w3.org/1999/xlink" xlink:type="simple">
          <person-group><name name-style="western"><surname>León-Régagnon</surname><given-names>V</given-names></name><name name-style="western"><surname>Perez-Ponce De Leon</surname><given-names>G</given-names></name><name name-style="western"><surname>Garcia-Prieto</surname><given-names>L</given-names></name></person-group> (<year>1997</year>) <article-title>Description of <italic><tp:taxon-name><tp:taxon-name-part taxon-name-part-type="genus">Heteroplectanum</tp:taxon-name-part> <tp:taxon-name-part taxon-name-part-type="species">oliveri</tp:taxon-name-part></tp:taxon-name></italic> sp. n. (<tp:taxon-name><tp:taxon-name-part taxon-name-part-type="class">Monogenea</tp:taxon-name-part></tp:taxon-name>: <tp:taxon-name><tp:taxon-name-part taxon-name-part-type="family">Diplectanidae</tp:taxon-name-part></tp:taxon-name>) and Comments on the Helminth fauna of <italic><tp:taxon-name><tp:taxon-name-part taxon-name-part-type="genus">Kyphosus</tp:taxon-name-part> <tp:taxon-name-part taxon-name-part-type="species">elegans</tp:taxon-name-part></tp:taxon-name></italic> (<tp:taxon-name><tp:taxon-name-part taxon-name-part-type="order">Perciformes</tp:taxon-name-part></tp:taxon-name>: <tp:taxon-name><tp:taxon-name-part taxon-name-part-type="family">Kyphosidae</tp:taxon-name-part></tp:taxon-name>) from Chamela Bay, Mexico.</article-title> <source>Journal of Helminthology</source> <volume>64</volume>(<issue>1</issue>): <fpage>9</fpage>–<lpage>16</lpage>.</mixed-citation></ref><ref id="B18"><mixed-citation xmlns:xlink="http://www.w3.org/1999/xlink" xlink:type="simple">
          <person-group><name name-style="western"><surname>Domingues</surname><given-names>MV</given-names></name><name name-style="western"><surname>Boeger</surname><given-names>WA</given-names></name></person-group> (<year>2007</year>) <article-title>The status of <italic><tp:taxon-name><tp:taxon-name-part taxon-name-part-type="genus">Acleotrema</tp:taxon-name-part></tp:taxon-name></italic> Johnston and Tiegs, 1922 and <italic><tp:taxon-name><tp:taxon-name-part taxon-name-part-type="genus">Heteroplectanum</tp:taxon-name-part></tp:taxon-name></italic> Rakotofiringa, Oliver and Lambert, 1987 (<tp:taxon-name><tp:taxon-name-part taxon-name-part-type="class">Monogenoidea</tp:taxon-name-part></tp:taxon-name>: <tp:taxon-name><tp:taxon-name-part taxon-name-part-type="family">Diplectanidae</tp:taxon-name-part></tp:taxon-name>), with the redescription of <italic><tp:taxon-name><tp:taxon-name-part taxon-name-part-type="genus">Acleotrema</tp:taxon-name-part> <tp:taxon-name-part taxon-name-part-type="species">girellae</tp:taxon-name-part></tp:taxon-name></italic> Johnston and Tiegs, 1922.</article-title> <source>Systematic Parasitology</source> <volume>66</volume>: <fpage>35</fpage>–<lpage>41</lpage>. <ext-link xlink:type="simple" ext-link-type="doi" xlink:href="10.1007/s11230-006-9051-9">https://doi.org/10.1007/s11230-006-9051-9</ext-link></mixed-citation></ref><ref id="B72"><mixed-citation xmlns:xlink="http://www.w3.org/1999/xlink" xlink:type="simple">
          <person-group><name name-style="western"><surname>Yamaguti</surname><given-names>S</given-names></name></person-group> (<year>1963</year>) <source><tp:taxon-name><tp:taxon-name-part taxon-name-part-type="class">Monogenea</tp:taxon-name-part></tp:taxon-name> and <tp:taxon-name><tp:taxon-name-part taxon-name-part-type="class">Aspidocotylea</tp:taxon-name-part></tp:taxon-name>. Systema Helmithum IV.</source> <publisher-name>London–New York</publisher-name>, <publisher-loc>Interscience Publishers</publisher-loc>, <size units="page">699 pp</size>.</mixed-citation></ref><ref id="B59"><mixed-citation xmlns:xlink="http://www.w3.org/1999/xlink" xlink:type="simple">
          <person-group><name name-style="western"><surname>Rakotofiringa</surname><given-names>S</given-names></name><name name-style="western"><surname>Oliver</surname><given-names>G</given-names></name><name name-style="western"><surname>Lambert</surname><given-names>A</given-names></name></person-group> (<year>1987</year>) <italic><tp:taxon-name><tp:taxon-name-part taxon-name-part-type="genus">Heteroplectanum</tp:taxon-name-part></tp:taxon-name></italic> n. gen., un nouveau genre de <tp:taxon-name><tp:taxon-name-part taxon-name-part-type="family">Diplectanidae</tp:taxon-name-part></tp:taxon-name> Bychowsky, 1957 (<tp:taxon-name><tp:taxon-name-part taxon-name-part-type="class">Monogenea</tp:taxon-name-part></tp:taxon-name>, <tp:taxon-name><tp:taxon-name-part taxon-name-part-type="superorder">Monopisthocotylea</tp:taxon-name-part></tp:taxon-name>) parasite de Téléostéens marins de Madagascar. Bulletin du Museum National d’ Histoire Naturelle, Zoologie 9A(1): 145–157.</mixed-citation></ref><ref id="B52"><mixed-citation xmlns:xlink="http://www.w3.org/1999/xlink" xlink:type="simple">
          <person-group><name name-style="western"><surname>Oliver</surname><given-names>G</given-names></name></person-group> (<year>1987</year>) <source>Les <tp:taxon-name><tp:taxon-name-part taxon-name-part-type="family">Diplectanidae</tp:taxon-name-part></tp:taxon-name> Bychowsky 1957 (<tp:taxon-name><tp:taxon-name-part taxon-name-part-type="class">Monogenea</tp:taxon-name-part></tp:taxon-name>, <tp:taxon-name><tp:taxon-name-part taxon-name-part-type="superorder">Monopisthocotylea</tp:taxon-name-part></tp:taxon-name>, <tp:taxon-name><tp:taxon-name-part taxon-name-part-type="order">Dactylogyridea</tp:taxon-name-part></tp:taxon-name>). Systématique. Biologie. Ontogénie. Écologie. Essai de phylogénèse. Thèse d’état.</source> <publisher-name>Université des Sciences et Techniques du Languedoc</publisher-name>, <publisher-loc>Montpellier, France</publisher-loc>, <size units="page">433 pp</size>.</mixed-citation></ref></ref-list></tp:taxon-treatment>
