# Supplementary material for: Monogenea of fishes from the lagoon flats of Palmyra Atoll in the Central Pacific
Source: Zookeys. 2017 Nov 2;(713):1–23. doi: 10.3897/zookeys.713.14732 (PMC5674209; doi:10.3897/zookeys.713.14732)
Supplement: XML Treatment for Acleotrema parastromatei [file zookeys.713.14732-treatment13.xml]

<!DOCTYPE tp:taxon-treatment
  PUBLIC "-//TaxonX//DTD Taxonomic Treatment Publishing DTD v0 20100105//EN" "tax-treatment-NSO.dtd">
<tp:taxon-treatment xmlns:tp="http://www.plazi.org/taxpub"><tp:treatment-meta><kwd-group><label>Taxon classification</label><kwd><named-content xmlns:xlink="http://www.w3.org/1999/xlink" content-type="kingdom">Animalia</named-content></kwd><kwd><named-content xmlns:xlink="http://www.w3.org/1999/xlink" content-type="order">Dactylogyridea</named-content></kwd><kwd><named-content xmlns:xlink="http://www.w3.org/1999/xlink" content-type="family">Diplectanidae</named-content></kwd></kwd-group><mixed-citation publication-type="journal"><person-group><name><surname>Vidal-Martínez</surname><given-names>Víctor Manuel</given-names></name><name><surname>Soler-Jiménez</surname><given-names>Lilia Catherinne</given-names></name><name><surname>Aguirre-Macedo</surname><given-names>Ma. Leopoldina</given-names></name><name><surname>Mclaughlin</surname><given-names>John</given-names></name><name><surname>Jaramillo</surname><given-names>Alejandra G.</given-names></name><name><surname>Shaw2</surname><given-names>Jenny C.</given-names></name><name><surname>James</surname><given-names>Anna</given-names></name><name><surname>Hechinger</surname><given-names>Ryan F.</given-names></name><name><surname>Kuris</surname><given-names>Armand M.</given-names></name><name><surname>Lafferty</surname><given-names>Kevin D.</given-names></name></person-group><article-title>
          <tp:taxon-name><tp:taxon-name-part taxon-name-part-type="class">Monogenea</tp:taxon-name-part></tp:taxon-name> of fishes from the lagoon flats of Palmyra Atoll in the Central Pacific</article-title><source>Zookeys</source><day>2</day><month>11</month><year>2017</year><volume>2017</volume><issue>713</issue><fpage>1</fpage><lpage>23</lpage><pub-id pub-id-type="doi">10.3897/zookeys.713.14732</pub-id></mixed-citation></tp:treatment-meta><tp:nomenclature><tp:taxon-name>
                  <tp:taxon-name-part taxon-name-part-type="genus" reg="Acleotrema">Acleotrema</tp:taxon-name-part>
                  <tp:taxon-name-part taxon-name-part-type="species" reg="parastromatei">parastromatei</tp:taxon-name-part>
                </tp:taxon-name><tp:taxon-authority>(Rakotofiringa, Oliver &amp; Lambert, 1987) Domingues &amp; Boeger, 2007</tp:taxon-authority></tp:nomenclature><tp:treatment-sec sec-type="Type host" id="SECID0EATDI"><title>Type host.</title><p>
              <italic><tp:taxon-name><tp:taxon-name-part taxon-name-part-type="genus" reg="Parastromateus">Parastromateus</tp:taxon-name-part> <tp:taxon-name-part taxon-name-part-type="species" reg="niger">niger</tp:taxon-name-part></tp:taxon-name></italic> (Bloch) (<tp:taxon-name><tp:taxon-name-part taxon-name-part-type="family">Carangidae</tp:taxon-name-part></tp:taxon-name>).</p></tp:treatment-sec><tp:treatment-sec sec-type="Other host and localities" id="SECID0EWTDI"><title>Other host and localities.</title><p>
              <italic><tp:taxon-name><tp:taxon-name-part taxon-name-part-type="genus" reg="Parastromateus">Parastromateus</tp:taxon-name-part> <tp:taxon-name-part taxon-name-part-type="species" reg="niger">niger</tp:taxon-name-part></tp:taxon-name></italic> from Madagascar (<xref ref-type="bibr" rid="B59">Rakotofiringa et al. 1987</xref>).</p></tp:treatment-sec><tp:treatment-sec sec-type="Current host" id="SECID0ELUDI"><title>Current host.</title><p>
              <italic><tp:taxon-name><tp:taxon-name-part taxon-name-part-type="genus" reg="Kyphosus">Kyphosus</tp:taxon-name-part> <tp:taxon-name-part taxon-name-part-type="species" reg="cinerascens">cinerascens</tp:taxon-name-part></tp:taxon-name></italic> (<tp:taxon-name>Kiphoidae</tp:taxon-name>) (New host).</p></tp:treatment-sec><tp:treatment-sec sec-type="Site infection" id="SECID0E6UDI"><title>Site infection.</title><p>Gills.</p></tp:treatment-sec><tp:treatment-sec sec-type="Specimens deposited" id="SECID0EEVDI"><title>Specimens deposited.</title><p>
              <abbrev xmlns:xlink="http://www.w3.org/1999/xlink" content-type="institution" xlink:title="Centre for Research and Advanced Studies, National Polytechnic Institute, Mérida, Yucatán, México" id="ABBRID0EKVDI" xlink:type="simple">CHCM</abbrev> No. 541 (paratypes) (1 slide, 2 specimen).</p></tp:treatment-sec><tp:treatment-sec sec-type="Prevalence and mean intensity" id="SECID0EPVDI"><title>Prevalence and mean intensity.</title><p>50 and 50 (n=2).</p></tp:treatment-sec><tp:treatment-sec sec-type="remarks" id="SECID0EUVDI"><title>Remarks.</title><p>This species was originally described as <italic><tp:taxon-name><tp:taxon-name-part taxon-name-part-type="genus" reg="Heteroplectanum">Heteroplectanum</tp:taxon-name-part> <tp:taxon-name-part taxon-name-part-type="species" reg="parastromatei">parastromatei</tp:taxon-name-part></tp:taxon-name></italic> by <xref ref-type="bibr" rid="B59">Rakotofiringa et al. (1987)</xref>. However, <xref ref-type="bibr" rid="B18">Domingues and Boeger (2007)</xref> considered the genus <italic><tp:taxon-name><tp:taxon-name-part taxon-name-part-type="genus" reg="Heteroplectanum">Heteroplectanum</tp:taxon-name-part></tp:taxon-name></italic> as a junior synonym of <italic><tp:taxon-name><tp:taxon-name-part taxon-name-part-type="genus" reg="Acleotrema">Acleotrema</tp:taxon-name-part></tp:taxon-name></italic>. Therefore, this species was transferred to <italic><tp:taxon-name><tp:taxon-name-part taxon-name-part-type="genus" reg="Acleotrema">Acleotrema</tp:taxon-name-part></tp:taxon-name></italic> as <italic><tp:taxon-name><tp:taxon-name-part taxon-name-part-type="genus" reg="Acleotrema">A.</tp:taxon-name-part> <tp:taxon-name-part taxon-name-part-type="species" reg="parastromatei">parastromatei</tp:taxon-name-part></tp:taxon-name></italic>. It has a haptor with two squamodiscs, each consisting of 25 to 27 rows of sclerotised pieces. <italic><tp:taxon-name><tp:taxon-name-part taxon-name-part-type="genus" reg="Acleotrema">A.</tp:taxon-name-part> <tp:taxon-name-part taxon-name-part-type="species" reg="parastromatei">parastromatei</tp:taxon-name-part></tp:taxon-name></italic> in <italic><tp:taxon-name><tp:taxon-name-part taxon-name-part-type="genus" reg="Kyphosus">K.</tp:taxon-name-part> <tp:taxon-name-part taxon-name-part-type="species" reg="cinerasens">cinerasens</tp:taxon-name-part></tp:taxon-name></italic> from off Palmyra Atoll represents both a new host and a new geographical record. Only one host was found parasitised.</p><!--PageBreak--></tp:treatment-sec><ref-list><ref id="B59"><mixed-citation xmlns:xlink="http://www.w3.org/1999/xlink" xlink:type="simple">
          <person-group><name name-style="western"><surname>Rakotofiringa</surname><given-names>S</given-names></name><name name-style="western"><surname>Oliver</surname><given-names>G</given-names></name><name name-style="western"><surname>Lambert</surname><given-names>A</given-names></name></person-group> (<year>1987</year>) <italic><tp:taxon-name><tp:taxon-name-part taxon-name-part-type="genus">Heteroplectanum</tp:taxon-name-part></tp:taxon-name></italic> n. gen., un nouveau genre de <tp:taxon-name><tp:taxon-name-part taxon-name-part-type="family">Diplectanidae</tp:taxon-name-part></tp:taxon-name> Bychowsky, 1957 (<tp:taxon-name><tp:taxon-name-part taxon-name-part-type="class">Monogenea</tp:taxon-name-part></tp:taxon-name>, <tp:taxon-name><tp:taxon-name-part taxon-name-part-type="superorder">Monopisthocotylea</tp:taxon-name-part></tp:taxon-name>) parasite de Téléostéens marins de Madagascar. Bulletin du Museum National d’ Histoire Naturelle, Zoologie 9A(1): 145–157.</mixed-citation></ref><ref id="B18"><mixed-citation xmlns:xlink="http://www.w3.org/1999/xlink" xlink:type="simple">
          <person-group><name name-style="western"><surname>Domingues</surname><given-names>MV</given-names></name><name name-style="western"><surname>Boeger</surname><given-names>WA</given-names></name></person-group> (<year>2007</year>) <article-title>The status of <italic><tp:taxon-name><tp:taxon-name-part taxon-name-part-type="genus">Acleotrema</tp:taxon-name-part></tp:taxon-name></italic> Johnston and Tiegs, 1922 and <italic><tp:taxon-name><tp:taxon-name-part taxon-name-part-type="genus">Heteroplectanum</tp:taxon-name-part></tp:taxon-name></italic> Rakotofiringa, Oliver and Lambert, 1987 (<tp:taxon-name><tp:taxon-name-part taxon-name-part-type="class">Monogenoidea</tp:taxon-name-part></tp:taxon-name>: <tp:taxon-name><tp:taxon-name-part taxon-name-part-type="family">Diplectanidae</tp:taxon-name-part></tp:taxon-name>), with the redescription of <italic><tp:taxon-name><tp:taxon-name-part taxon-name-part-type="genus">Acleotrema</tp:taxon-name-part> <tp:taxon-name-part taxon-name-part-type="species">girellae</tp:taxon-name-part></tp:taxon-name></italic> Johnston and Tiegs, 1922.</article-title> <source>Systematic Parasitology</source> <volume>66</volume>: <fpage>35</fpage>–<lpage>41</lpage>. <ext-link xlink:type="simple" ext-link-type="doi" xlink:href="10.1007/s11230-006-9051-9">https://doi.org/10.1007/s11230-006-9051-9</ext-link></mixed-citation></ref></ref-list></tp:taxon-treatment>
