# Supplementary material for: Monogenea of fishes from the lagoon flats of Palmyra Atoll in the Central Pacific
Source: Zookeys. 2017 Nov 2;(713):1–23. doi: 10.3897/zookeys.713.14732 (PMC5674209; doi:10.3897/zookeys.713.14732)
Supplement: XML Treatment for Cemocotylella elongata [file zookeys.713.14732-treatment14.xml]

<!DOCTYPE tp:taxon-treatment
  PUBLIC "-//TaxonX//DTD Taxonomic Treatment Publishing DTD v0 20100105//EN" "tax-treatment-NSO.dtd">
<tp:taxon-treatment xmlns:tp="http://www.plazi.org/taxpub"><tp:treatment-meta><kwd-group><label>Taxon classification</label><kwd><named-content xmlns:xlink="http://www.w3.org/1999/xlink" content-type="kingdom">Animalia</named-content></kwd><kwd><named-content xmlns:xlink="http://www.w3.org/1999/xlink" content-type="order">Mazocraeidea</named-content></kwd><kwd><named-content xmlns:xlink="http://www.w3.org/1999/xlink" content-type="family">Heteraxinidae</named-content></kwd></kwd-group><mixed-citation publication-type="journal"><person-group><name><surname>Vidal-Martínez</surname><given-names>Víctor Manuel</given-names></name><name><surname>Soler-Jiménez</surname><given-names>Lilia Catherinne</given-names></name><name><surname>Aguirre-Macedo</surname><given-names>Ma. Leopoldina</given-names></name><name><surname>Mclaughlin</surname><given-names>John</given-names></name><name><surname>Jaramillo</surname><given-names>Alejandra G.</given-names></name><name><surname>Shaw2</surname><given-names>Jenny C.</given-names></name><name><surname>James</surname><given-names>Anna</given-names></name><name><surname>Hechinger</surname><given-names>Ryan F.</given-names></name><name><surname>Kuris</surname><given-names>Armand M.</given-names></name><name><surname>Lafferty</surname><given-names>Kevin D.</given-names></name></person-group><article-title>
          <tp:taxon-name><tp:taxon-name-part taxon-name-part-type="class">Monogenea</tp:taxon-name-part></tp:taxon-name> of fishes from the lagoon flats of Palmyra Atoll in the Central Pacific</article-title><source>Zookeys</source><day>2</day><month>11</month><year>2017</year><volume>2017</volume><issue>713</issue><fpage>1</fpage><lpage>23</lpage><pub-id pub-id-type="doi">10.3897/zookeys.713.14732</pub-id></mixed-citation></tp:treatment-meta><tp:nomenclature><tp:taxon-name>
                    <tp:taxon-name-part taxon-name-part-type="genus" reg="Cemocotylella">Cemocotylella</tp:taxon-name-part>
                    <tp:taxon-name-part taxon-name-part-type="species" reg="elongata">elongata</tp:taxon-name-part>
                  </tp:taxon-name><tp:taxon-authority>(Meserve, 1938) Price, 1962</tp:taxon-authority></tp:nomenclature><tp:treatment-sec sec-type="Type host" id="SECID0E4ZDI"><title>Type host.</title><p>
              <italic><tp:taxon-name><tp:taxon-name-part taxon-name-part-type="genus" reg="Caranx">Caranx</tp:taxon-name-part> <tp:taxon-name-part taxon-name-part-type="species" reg="melampygus">melampygus</tp:taxon-name-part></tp:taxon-name></italic> Cuvier (<tp:taxon-name><tp:taxon-name-part taxon-name-part-type="family">Carangidae</tp:taxon-name-part></tp:taxon-name>).</p></tp:treatment-sec><tp:treatment-sec sec-type="Other host and localities" id="SECID0ET1DI"><title>Other host and localities.</title><p>
              <italic><tp:taxon-name><tp:taxon-name-part taxon-name-part-type="genus" reg="Caranx">Caranx</tp:taxon-name-part> <tp:taxon-name-part taxon-name-part-type="species" reg="melampygus">melampygus</tp:taxon-name-part></tp:taxon-name></italic> from Secas Island, Panama (<xref ref-type="bibr" rid="B47">Meserve 1938</xref>). <italic><tp:taxon-name><tp:taxon-name-part taxon-name-part-type="genus" reg="Xurel">Xurel</tp:taxon-name-part> <tp:taxon-name-part taxon-name-part-type="species" reg="melampygus">melampygus</tp:taxon-name-part></tp:taxon-name></italic> (=<italic><tp:taxon-name><tp:taxon-name-part taxon-name-part-type="genus" reg="Caranx">Caranx</tp:taxon-name-part> <tp:taxon-name-part taxon-name-part-type="species" reg="melampygus">melampygus</tp:taxon-name-part></tp:taxon-name></italic>) (Cuvier and Valenciennes) from Secas Island, Panama (<xref ref-type="bibr" rid="B58">Price 1962</xref>). <italic><tp:taxon-name><tp:taxon-name-part taxon-name-part-type="genus" reg="Caranx">Caranx</tp:taxon-name-part> <tp:taxon-name-part taxon-name-part-type="species" reg="latus">latus</tp:taxon-name-part></tp:taxon-name></italic> Agassiz from Chetumal, Quintana Roo, Mexico (<xref ref-type="bibr" rid="B6">Bravo–Hollis and Salgado–Maldonado 1983</xref>) (all <tp:taxon-name><tp:taxon-name-part taxon-name-part-type="family">Carangidae</tp:taxon-name-part></tp:taxon-name>).</p></tp:treatment-sec><tp:treatment-sec sec-type="Current host" id="SECID0EW3DI"><title>Current host.</title><p>
              <italic><tp:taxon-name><tp:taxon-name-part taxon-name-part-type="genus" reg="Caranx">Caranx</tp:taxon-name-part> <tp:taxon-name-part taxon-name-part-type="species" reg="ignobilis">ignobilis</tp:taxon-name-part></tp:taxon-name></italic> (Forsskål) (New host), <italic><tp:taxon-name><tp:taxon-name-part taxon-name-part-type="genus" reg="Caranx">Caranx</tp:taxon-name-part> <tp:taxon-name-part taxon-name-part-type="species" reg="melampygus">melampygus</tp:taxon-name-part></tp:taxon-name></italic> and <italic><tp:taxon-name><tp:taxon-name-part taxon-name-part-type="genus" reg="Caranx">Caranx</tp:taxon-name-part> <tp:taxon-name-part taxon-name-part-type="species" reg="papuensis">papuensis</tp:taxon-name-part></tp:taxon-name></italic> Alleyne and MacLeay (all <tp:taxon-name><tp:taxon-name-part taxon-name-part-type="family">Carangidae</tp:taxon-name-part></tp:taxon-name>) (New host).</p></tp:treatment-sec><tp:treatment-sec sec-type="Site infection" id="SECID0EC5DI"><title>Site infection.</title><p>Gills.</p></tp:treatment-sec><tp:treatment-sec sec-type="Specimens deposited" id="SECID0EH5DI"><title>Specimens deposited.</title><p>
              <abbrev xmlns:xlink="http://www.w3.org/1999/xlink" content-type="institution" xlink:title="Centre for Research and Advanced Studies, National Polytechnic Institute, Mérida, Yucatán, México" id="ABBRID0EN5DI" xlink:type="simple">CHCM</abbrev> No. 536 (paratypes) (1 slide, 5 specimen).</p></tp:treatment-sec><tp:treatment-sec sec-type="Prevalence and mean intensity" id="SECID0ES5DI"><title>Prevalence and mean intensity.</title><p>
              <italic><tp:taxon-name><tp:taxon-name-part taxon-name-part-type="genus" reg="Caranx">Caranx</tp:taxon-name-part> <tp:taxon-name-part taxon-name-part-type="species" reg="ignobilis">ignobilis</tp:taxon-name-part></tp:taxon-name></italic> 50 and 7±7 (n=4), <italic><tp:taxon-name><tp:taxon-name-part taxon-name-part-type="genus" reg="Caranx">Caranx</tp:taxon-name-part> <tp:taxon-name-part taxon-name-part-type="species" reg="melampygus">melampygus</tp:taxon-name-part></tp:taxon-name></italic> 16,7 and 4 (n=6) and <italic><tp:taxon-name><tp:taxon-name-part taxon-name-part-type="genus" reg="Caranx">Caranx</tp:taxon-name-part> <tp:taxon-name-part taxon-name-part-type="species" reg="papuensis">papuensis</tp:taxon-name-part></tp:taxon-name></italic> 40 and 7±7 (n=5)</p></tp:treatment-sec><tp:treatment-sec sec-type="remarks" id="SECID0EZ6DI"><title>Remarks.</title><p>Originally described as <italic><tp:taxon-name><tp:taxon-name-part taxon-name-part-type="genus" reg="Axine">Axine</tp:taxon-name-part> <tp:taxon-name-part taxon-name-part-type="species" reg="elongata">elongata</tp:taxon-name-part></tp:taxon-name></italic> by <xref ref-type="bibr" rid="B47">Meserve (1938)</xref> from gills of <italic><tp:taxon-name><tp:taxon-name-part taxon-name-part-type="genus" reg="Caranx">Caranx</tp:taxon-name-part> <tp:taxon-name-part taxon-name-part-type="species" reg="melampygus">melampygus</tp:taxon-name-part></tp:taxon-name></italic> (misidentified as <italic><tp:taxon-name><tp:taxon-name-part taxon-name-part-type="genus" reg="Xurel">Xurel</tp:taxon-name-part> <tp:taxon-name-part taxon-name-part-type="species" reg="malampygus">malampygus</tp:taxon-name-part></tp:taxon-name></italic>). <xref ref-type="bibr" rid="B58">Price (1962)</xref> proposed the genus <italic><tp:taxon-name><tp:taxon-name-part taxon-name-part-type="genus" reg="Cemocotylella">Cemocotylella</tp:taxon-name-part></tp:taxon-name></italic> to include <italic><tp:taxon-name><tp:taxon-name-part taxon-name-part-type="genus" reg="Axine">A.</tp:taxon-name-part> <tp:taxon-name-part taxon-name-part-type="species" reg="elongata">elongata</tp:taxon-name-part></tp:taxon-name></italic>, changing the name of this species to <italic><tp:taxon-name><tp:taxon-name-part taxon-name-part-type="genus" reg="Caranx">C.</tp:taxon-name-part> <tp:taxon-name-part taxon-name-part-type="species" reg="elongata">elongata</tp:taxon-name-part></tp:taxon-name></italic>. <italic><tp:taxon-name><tp:taxon-name-part taxon-name-part-type="genus" reg="Axine">Axine</tp:taxon-name-part> <tp:taxon-name-part taxon-name-part-type="species" reg="elongata">elongata</tp:taxon-name-part></tp:taxon-name></italic> (<xref ref-type="bibr" rid="B47">Meserve 1938</xref>) and <italic><tp:taxon-name><tp:taxon-name-part taxon-name-part-type="genus" reg="Heteraxine">Heteraxine</tp:taxon-name-part> <tp:taxon-name-part taxon-name-part-type="species" reg="elongata">elongata</tp:taxon-name-part></tp:taxon-name></italic> (<xref ref-type="bibr" rid="B47">Meserve 1938</xref>) <xref ref-type="bibr" rid="B65">Sproston 1946</xref> are considered synonyms of <italic><tp:taxon-name><tp:taxon-name-part taxon-name-part-type="genus" reg="Caranx">C.</tp:taxon-name-part> <tp:taxon-name-part taxon-name-part-type="species" reg="elongata">elongata</tp:taxon-name-part></tp:taxon-name></italic>. This species is characterized by having an asymmetrical posterior haptor, four to five suckers on the short side and 24–25 on the long side, an unarmed genital atrium and MCO, and he absence of a vagina. The presence of <italic><tp:taxon-name><tp:taxon-name-part taxon-name-part-type="genus" reg="Caranx">C.</tp:taxon-name-part> <tp:taxon-name-part taxon-name-part-type="species" reg="elongata">elongata</tp:taxon-name-part></tp:taxon-name></italic> on <italic><tp:taxon-name><tp:taxon-name-part taxon-name-part-type="genus" reg="Caranx">Caranx</tp:taxon-name-part> <tp:taxon-name-part taxon-name-part-type="species" reg="papuensis">papuensis</tp:taxon-name-part></tp:taxon-name></italic> from off Palmyra Atoll represents both a new host and a new geographical record.</p></tp:treatment-sec><ref-list><ref id="B47"><mixed-citation xmlns:xlink="http://www.w3.org/1999/xlink" xlink:type="simple">
          <person-group><name name-style="western"><surname>Meserve</surname><given-names>FG</given-names></name></person-group> (<year>1938</year>) <article-title>Some monogenetic trematodes from the Galapagos and neighboring Pacifico.</article-title> <source>Allan Hancock Pacific Expedition</source> <volume>2</volume>(<issue>5</issue>): <fpage>31</fpage>–<lpage>89</lpage>.</mixed-citation></ref><ref id="B58"><mixed-citation xmlns:xlink="http://www.w3.org/1999/xlink" xlink:type="simple">
          <person-group><name name-style="western"><surname>Price</surname><given-names>EW</given-names></name></person-group> (<year>1962</year>) <article-title>North American Monogenetic Trematodes XI. <tp:taxon-name><tp:taxon-name-part taxon-name-part-type="family">Heteraxinidae</tp:taxon-name-part></tp:taxon-name>.</article-title> <source>The Journal of Parasitology</source> <volume>48</volume>(<issue>3</issue>): <fpage>402</fpage>–<lpage>418</lpage>. <ext-link xlink:type="simple" ext-link-type="doi" xlink:href="10.2307/3275204">https://doi.org/10.2307/3275204</ext-link></mixed-citation></ref><ref id="B6"><mixed-citation xmlns:xlink="http://www.w3.org/1999/xlink" xlink:type="simple">
          <person-group><name name-style="western"><surname>Bravo-Hollis</surname><given-names>M</given-names></name><name name-style="western"><surname>Salgado–Maldonado</surname><given-names>G</given-names></name></person-group> (<year>1983</year>) <article-title>Monogénea (Van Beneden, 1858) carus, 1863 de peces del litoral mexicano del Golfo de México y del caribe VIII. Presentación de siete especies conocidas con nuevas localidades geográficas y una nueva combinación. Anales del Instituto de Biología, Universidad Nacional Autónoma de México.</article-title> <source>Serie Zoología</source> <volume>53</volume>(<issue>1</issue>): <fpage>1</fpage>–<lpage>18</lpage>.</mixed-citation></ref><ref id="B65"><mixed-citation xmlns:xlink="http://www.w3.org/1999/xlink" xlink:type="simple">
          <person-group><name name-style="western"><surname>Sproston</surname><given-names>N</given-names></name></person-group> (<year>1946</year>) <article-title>A synopsis of the monogenetic trematodes.</article-title> <source>Transactions of the Zoological Society of London</source> <volume>25</volume>: <fpage>185</fpage>–<lpage>600</lpage>. <ext-link xlink:type="simple" ext-link-type="doi" xlink:href="10.1111/j.1096-3642.1946.tb00218.x">https://doi.org/10.1111/j.1096-3642.1946.tb00218.x</ext-link></mixed-citation></ref></ref-list></tp:taxon-treatment>
