# Supplementary material for: Monogenea of fishes from the lagoon flats of Palmyra Atoll in the Central Pacific
Source: Zookeys. 2017 Nov 2;(713):1–23. doi: 10.3897/zookeys.713.14732 (PMC5674209; doi:10.3897/zookeys.713.14732)
Supplement: XML Treatment for Metamicrocotyla macracantha [file zookeys.713.14732-treatment15.xml]

<!DOCTYPE tp:taxon-treatment
  PUBLIC "-//TaxonX//DTD Taxonomic Treatment Publishing DTD v0 20100105//EN" "tax-treatment-NSO.dtd">
<tp:taxon-treatment xmlns:tp="http://www.plazi.org/taxpub"><tp:treatment-meta><kwd-group><label>Taxon classification</label><kwd><named-content xmlns:xlink="http://www.w3.org/1999/xlink" content-type="kingdom">Animalia</named-content></kwd><kwd><named-content xmlns:xlink="http://www.w3.org/1999/xlink" content-type="order">Mazocraeidea</named-content></kwd><kwd><named-content xmlns:xlink="http://www.w3.org/1999/xlink" content-type="family">Microcotylidae</named-content></kwd></kwd-group><mixed-citation publication-type="journal"><person-group><name><surname>Vidal-Martínez</surname><given-names>Víctor Manuel</given-names></name><name><surname>Soler-Jiménez</surname><given-names>Lilia Catherinne</given-names></name><name><surname>Aguirre-Macedo</surname><given-names>Ma. Leopoldina</given-names></name><name><surname>Mclaughlin</surname><given-names>John</given-names></name><name><surname>Jaramillo</surname><given-names>Alejandra G.</given-names></name><name><surname>Shaw2</surname><given-names>Jenny C.</given-names></name><name><surname>James</surname><given-names>Anna</given-names></name><name><surname>Hechinger</surname><given-names>Ryan F.</given-names></name><name><surname>Kuris</surname><given-names>Armand M.</given-names></name><name><surname>Lafferty</surname><given-names>Kevin D.</given-names></name></person-group><article-title>
          <tp:taxon-name><tp:taxon-name-part taxon-name-part-type="class">Monogenea</tp:taxon-name-part></tp:taxon-name> of fishes from the lagoon flats of Palmyra Atoll in the Central Pacific</article-title><source>Zookeys</source><day>2</day><month>11</month><year>2017</year><volume>2017</volume><issue>713</issue><fpage>1</fpage><lpage>23</lpage><pub-id pub-id-type="doi">10.3897/zookeys.713.14732</pub-id></mixed-citation></tp:treatment-meta><tp:nomenclature><tp:taxon-name>
                    <tp:taxon-name-part taxon-name-part-type="genus" reg="Metamicrocotyla">Metamicrocotyla</tp:taxon-name-part>
                    <tp:taxon-name-part taxon-name-part-type="species" reg="macracantha">macracantha</tp:taxon-name-part>
                  </tp:taxon-name><tp:taxon-authority>(Alexander, 1954) Koratha, 1955</tp:taxon-authority></tp:nomenclature><tp:treatment-sec sec-type="Type host" id="SECID0EWFAK"><title>Type host.</title><p>
              <italic><tp:taxon-name><tp:taxon-name-part taxon-name-part-type="genus" reg="Mugil">Mugil</tp:taxon-name-part> <tp:taxon-name-part taxon-name-part-type="species" reg="cephalus">cephalus</tp:taxon-name-part></tp:taxon-name></italic> Linnaeus (<tp:taxon-name><tp:taxon-name-part taxon-name-part-type="family">Mugilidae</tp:taxon-name-part></tp:taxon-name>).</p></tp:treatment-sec><tp:treatment-sec sec-type="Other host and localities" id="SECID0EMGAK"><title>Other host and localities.</title><p>
              <italic><tp:taxon-name><tp:taxon-name-part taxon-name-part-type="genus" reg="Mugil">Mugil</tp:taxon-name-part> <tp:taxon-name-part taxon-name-part-type="species" reg="cephalus">cephalus</tp:taxon-name-part></tp:taxon-name></italic> from off Mexico (as <italic><tp:taxon-name><tp:taxon-name-part taxon-name-part-type="genus" reg="Microcotyle">Microcotyle</tp:taxon-name-part> <tp:taxon-name-part taxon-name-part-type="species" reg="macracantha">macracantha</tp:taxon-name-part></tp:taxon-name></italic>) (<xref ref-type="bibr" rid="B2">Alexander 1954</xref>), the Gulf of California and Port Aransas, Texas from the same host (as <italic><tp:taxon-name><tp:taxon-name-part taxon-name-part-type="genus" reg="Metamicrocotyla">Metamicrocotyla</tp:taxon-name-part> <tp:taxon-name-part taxon-name-part-type="species" reg="macracantha">macracantha</tp:taxon-name-part></tp:taxon-name></italic>) (<xref ref-type="bibr" rid="B33">Koratha 1955</xref>), and <italic><tp:taxon-name><tp:taxon-name-part taxon-name-part-type="genus" reg="Mugil">Mugil</tp:taxon-name-part> <tp:taxon-name-part taxon-name-part-type="species" reg="liza">liza</tp:taxon-name-part></tp:taxon-name></italic> from Brazil (as <italic><tp:taxon-name><tp:taxon-name-part taxon-name-part-type="genus" reg="Metamicrocotyla">Metamicrocotyla</tp:taxon-name-part> <tp:taxon-name-part taxon-name-part-type="species" reg="macracantha">macracantha</tp:taxon-name-part></tp:taxon-name></italic>) (<xref ref-type="bibr" rid="B32">Kohn et al. 1994</xref>). There are several reports of <italic><tp:taxon-name><tp:taxon-name-part taxon-name-part-type="genus" reg="Metamicrocotyla">Metamicrocotyla</tp:taxon-name-part> <tp:taxon-name-part taxon-name-part-type="species" reg="macracantha">macracantha</tp:taxon-name-part></tp:taxon-name></italic> from the USA on <italic><tp:taxon-name><tp:taxon-name-part taxon-name-part-type="genus" reg="Mugil">M.</tp:taxon-name-part> <tp:taxon-name-part taxon-name-part-type="species" reg="cephalus">cephalus</tp:taxon-name-part></tp:taxon-name></italic> (<xref ref-type="bibr" rid="B25">Hargis 1956</xref>, <xref ref-type="bibr" rid="B62">Skinner 1975</xref>, <xref ref-type="bibr" rid="B63">1978</xref>, <xref ref-type="bibr" rid="B60">Rawson 1976</xref>, <xref ref-type="bibr" rid="B48">Minchew 1977</xref>, <xref ref-type="bibr" rid="B13">Collins 1985</xref>), as well as from Australia (<xref ref-type="bibr" rid="B77">Young 1970</xref>), Mexico (<xref ref-type="bibr" rid="B4">Bravo–Hollis 1966</xref>, <xref ref-type="bibr" rid="B5">1982</xref>, <xref ref-type="bibr" rid="B30">Juárez-Arroyo and Salgado-Maldonado 1989</xref>), Peru (<xref ref-type="bibr" rid="B67">Tantalean 1974</xref>), Puerto Rico (<xref ref-type="bibr" rid="B20">Garcia and Williams 1985</xref>), Chile (<xref ref-type="bibr" rid="B51">Oliva and Muñoz 1985</xref>, <xref ref-type="bibr" rid="B3">Bargiela 1987</xref>), and Venezuela (<xref ref-type="bibr" rid="B15">Conroy et al. 1985</xref>, <xref ref-type="bibr" rid="B16">1986</xref>) from <italic><tp:taxon-name><tp:taxon-name-part taxon-name-part-type="genus" reg="Mugil">Mugil</tp:taxon-name-part> <tp:taxon-name-part taxon-name-part-type="species" reg="curema">curema</tp:taxon-name-part></tp:taxon-name></italic> Valenciennes (all <tp:taxon-name><tp:taxon-name-part taxon-name-part-type="family">Mugilidae</tp:taxon-name-part></tp:taxon-name>).</p></tp:treatment-sec><tp:treatment-sec sec-type="Current host" id="SECID0E2LAK"><title>Current host.</title><p>
              <italic><tp:taxon-name><tp:taxon-name-part taxon-name-part-type="genus" reg="Crenimugil">Crenimugil</tp:taxon-name-part> <tp:taxon-name-part taxon-name-part-type="species" reg="crenilabris">crenilabris</tp:taxon-name-part></tp:taxon-name></italic> (Forsskål) (<tp:taxon-name><tp:taxon-name-part taxon-name-part-type="family">Mugilidae</tp:taxon-name-part></tp:taxon-name>) (New host).</p><!--PageBreak--></tp:treatment-sec><tp:treatment-sec sec-type="Site infection" id="SECID0ESMAK"><title>Site infection.</title><p>Gills.</p></tp:treatment-sec><tp:treatment-sec sec-type="Specimens deposited" id="SECID0EXMAK"><title>Specimens deposited.</title><p>
              <abbrev xmlns:xlink="http://www.w3.org/1999/xlink" content-type="institution" xlink:title="Centre for Research and Advanced Studies, National Polytechnic Institute, Mérida, Yucatán, México" id="ABBRID0E4MAK" xlink:type="simple">CHCM</abbrev> No. 552 (paratypes) (1 slide, 1 specimen).</p></tp:treatment-sec><tp:treatment-sec sec-type="Prevalence and mean intensity" id="SECID0ECNAK"><title>Prevalence and mean intensity.</title><p>4,8 and 3±1 (n=42).</p><p>
              <bold>Remarks</bold>: <italic><tp:taxon-name><tp:taxon-name-part taxon-name-part-type="genus" reg="Metamicrocotyla">Metamicrocotyla</tp:taxon-name-part> <tp:taxon-name-part taxon-name-part-type="species" reg="macracantha">macracantha</tp:taxon-name-part></tp:taxon-name></italic> is characterized by having a haptor separated from the body proper by a peduncle and with 26–67 clamps disposed in 2 symmetrical lateral rows. The shape of haptor varies depending on state of contraction and number of clamps. Clamps of microcotylid type, similar in shape, somewhat variable in size; middle clamps are the largest, and those from anterior and posterior ends are the smallest. Testes rounded, normally 16 to 25 in a zigzag line occupying inter-caecal space. The presence of <italic><tp:taxon-name><tp:taxon-name-part taxon-name-part-type="genus" reg="Metamicrocotyla">M.</tp:taxon-name-part> <tp:taxon-name-part taxon-name-part-type="species" reg="macracantha">macracantha</tp:taxon-name-part></tp:taxon-name></italic> from the gills of <italic><tp:taxon-name><tp:taxon-name-part taxon-name-part-type="genus" reg="Crenimugil">Crenimugil</tp:taxon-name-part> <tp:taxon-name-part taxon-name-part-type="species" reg="crenilabris">crenilabris</tp:taxon-name-part></tp:taxon-name></italic> off Palmyra Atoll represents both a new host and a new geographical record.</p></tp:treatment-sec><ref-list><ref id="B2"><mixed-citation xmlns:xlink="http://www.w3.org/1999/xlink" xlink:type="simple">
          <person-group><name name-style="western"><surname>Alexander</surname><given-names>CG</given-names></name></person-group> (<year>1954</year>) <article-title><italic><tp:taxon-name><tp:taxon-name-part taxon-name-part-type="genus">Microcotyle</tp:taxon-name-part> <tp:taxon-name-part taxon-name-part-type="species">macracantha</tp:taxon-name-part></tp:taxon-name></italic> n. sp., a monogenetic trematode from the Gulf of California, with a redescription of <italic><tp:taxon-name><tp:taxon-name-part taxon-name-part-type="genus">Amphibdelloides</tp:taxon-name-part> <tp:taxon-name-part taxon-name-part-type="species">maccallumi</tp:taxon-name-part></tp:taxon-name></italic> (Johnston and Tiegs, 1922) Price, 1937.</article-title> <source>The Journal of Parasitology</source> <volume>40</volume>: <fpage>279</fpage>–<lpage>283</lpage>. <ext-link xlink:type="simple" ext-link-type="doi" xlink:href="10.2307/3273739">https://doi.org/10.2307/3273739</ext-link></mixed-citation></ref><ref id="B33"><mixed-citation xmlns:xlink="http://www.w3.org/1999/xlink" xlink:type="simple">
          <person-group><name name-style="western"><surname>Koratha</surname><given-names>KJ</given-names></name></person-group> (<year>1955</year>) <article-title>Studies on the monogenetic trematodes of the Texas coast. II. Description of species from marine fishes of Port Aransas.</article-title> <source>Publications of the Institute of Marine Science, University of Texas</source> <volume>4</volume>: <fpage>251</fpage>–<lpage>278</lpage>.</mixed-citation></ref><ref id="B32"><mixed-citation xmlns:xlink="http://www.w3.org/1999/xlink" xlink:type="simple">
          <person-group><name name-style="western"><surname>Kohn</surname><given-names>A</given-names></name><name name-style="western"><surname>Cohen</surname><given-names>SC</given-names></name><name name-style="western"><surname>Baptista-Farias</surname><given-names>MFD</given-names></name></person-group> (<year>1994</year>) <article-title>A redescription of the morphology of <italic><tp:taxon-name><tp:taxon-name-part taxon-name-part-type="genus">Metamicrocotyla</tp:taxon-name-part> <tp:taxon-name-part taxon-name-part-type="species">macracantha</tp:taxon-name-part></tp:taxon-name></italic> (Alexander, 1954) Koratha, 1955 (<tp:taxon-name><tp:taxon-name-part taxon-name-part-type="class">Monogenea</tp:taxon-name-part></tp:taxon-name>, <tp:taxon-name><tp:taxon-name-part taxon-name-part-type="family">Microcotylidae</tp:taxon-name-part></tp:taxon-name>) from <italic><tp:taxon-name><tp:taxon-name-part taxon-name-part-type="genus">Mugil</tp:taxon-name-part> <tp:taxon-name-part taxon-name-part-type="species">liza</tp:taxon-name-part></tp:taxon-name></italic> in Brazil.</article-title> <source>Systematic Parasitology</source> <volume>27</volume>: <fpage>127</fpage>–<lpage>132</lpage>. <ext-link xlink:type="simple" ext-link-type="doi" xlink:href="10.1007/bf00012270">https://doi.org/10.1007/bf00012270</ext-link></mixed-citation></ref><ref id="B25"><mixed-citation xmlns:xlink="http://www.w3.org/1999/xlink" xlink:type="simple">
          <person-group><name name-style="western"><surname>Hargis</surname><given-names>W</given-names></name></person-group> (<year>1956</year>) <article-title>Monogenetic trematodes of Gulf of Mexico Fishes Part X. The Family <tp:taxon-name><tp:taxon-name-part taxon-name-part-type="family">Microcotylidae</tp:taxon-name-part></tp:taxon-name> Taschenberg, 1879.</article-title> <source>Transactions of the American Microscopical Society</source> <volume>75</volume>(<issue>4</issue>): <fpage>436</fpage>–<lpage>453</lpage>. <ext-link xlink:type="simple" ext-link-type="doi" xlink:href="10.2307/3223616">https://doi.org/10.2307/3223616</ext-link></mixed-citation></ref><ref id="B62"><mixed-citation xmlns:xlink="http://www.w3.org/1999/xlink" xlink:type="simple">
          <person-group><name name-style="western"><surname>Skinner</surname><given-names>RH</given-names></name></person-group> (<year>1975</year>) <article-title>Parasites of striped mullet, <italic><tp:taxon-name><tp:taxon-name-part taxon-name-part-type="genus">Mugil</tp:taxon-name-part> <tp:taxon-name-part taxon-name-part-type="species">cephalus</tp:taxon-name-part></tp:taxon-name></italic>, from Biscayne Bay, Florida, with descriptions of a new genus and three new species of trematodes.</article-title> <source>Bulletin of Marine Science</source> <volume>25</volume>: <fpage>318</fpage>–<lpage>345</lpage>.</mixed-citation></ref><ref id="B63"><mixed-citation xmlns:xlink="http://www.w3.org/1999/xlink" xlink:type="simple">
          <person-group><name name-style="western"><surname>Skinner</surname><given-names>RH</given-names></name></person-group> (<year>1978</year>) <article-title>Some external parasites of Florida fishes.</article-title> <source>Bulletin of Marine Science</source> <volume>28</volume>: <fpage>590</fpage>–<lpage>595</lpage>.</mixed-citation></ref><ref id="B60"><mixed-citation xmlns:xlink="http://www.w3.org/1999/xlink" xlink:type="simple">
          <person-group><name name-style="western"><surname>Rawson</surname><given-names>MV</given-names></name></person-group> (<year>1976</year>) <article-title>Population biology of parasites of striped mullet, <italic><tp:taxon-name><tp:taxon-name-part taxon-name-part-type="genus">Mugil</tp:taxon-name-part> <tp:taxon-name-part taxon-name-part-type="species">cephalus</tp:taxon-name-part></tp:taxon-name></italic> L. I. <tp:taxon-name><tp:taxon-name-part taxon-name-part-type="class">Monogenea</tp:taxon-name-part></tp:taxon-name>.</article-title> <source>Journal of Fish Biology</source> <volume>9</volume>: <fpage>185</fpage>–<lpage>194</lpage>. <ext-link xlink:type="simple" ext-link-type="doi" xlink:href="10.1111/j.1095-8649.1976.tb04672.x">https://doi.org/10.1111/j.1095-8649.1976.tb04672.x</ext-link></mixed-citation></ref><ref id="B48"><mixed-citation xmlns:xlink="http://www.w3.org/1999/xlink" xlink:type="simple">
          <person-group><name name-style="western"><surname>Minchew</surname><given-names>CD</given-names></name></person-group> (<year>1977</year>) The occurrence of a “coiled” <italic><tp:taxon-name><tp:taxon-name-part taxon-name-part-type="genus">Metamicrocotyla</tp:taxon-name-part> <tp:taxon-name-part taxon-name-part-type="species">macracantha</tp:taxon-name-part></tp:taxon-name></italic> on the gills of the mullet, <italic><tp:taxon-name><tp:taxon-name-part taxon-name-part-type="genus">Mugil</tp:taxon-name-part> <tp:taxon-name-part taxon-name-part-type="species">cephalus</tp:taxon-name-part></tp:taxon-name></italic>. Proceedings of the Helminthological Society of Washington 44: 106.</mixed-citation></ref><ref id="B13"><mixed-citation xmlns:xlink="http://www.w3.org/1999/xlink" xlink:type="simple">
          <person-group><name name-style="western"><surname>Collins</surname><given-names>MR</given-names></name></person-group> (<year>1985</year>) Ectoparasites of striped mullet, <italic><tp:taxon-name><tp:taxon-name-part taxon-name-part-type="genus">Mugil</tp:taxon-name-part> <tp:taxon-name-part taxon-name-part-type="species">cephalus</tp:taxon-name-part></tp:taxon-name></italic> (L.) in brackish and freshwater habitats. Dissertation Abstracts 46: 1042. <ext-link xlink:type="simple" ext-link-type="doi" xlink:href="10.5962/bhl.title.105724">https://doi.org/10.5962/bhl.title.105724</ext-link></mixed-citation></ref><ref id="B77"><mixed-citation xmlns:xlink="http://www.w3.org/1999/xlink" xlink:type="simple">
          <person-group><name name-style="western"><surname>Young</surname><given-names>PC</given-names></name></person-group> (<year>1970</year>) <article-title>The species of <tp:taxon-name><tp:taxon-name-part taxon-name-part-type="class">Monogenoidea</tp:taxon-name-part></tp:taxon-name> record from Australiam fishes and notes on their zoogeography. Anales del Instituto de Biología, Universidad Nacional Autónoma de México.</article-title> <source>Serie Zoología</source> <volume>41</volume>(<issue>1</issue>): <fpage>163</fpage>–<lpage>176</lpage>.</mixed-citation></ref><ref id="B4"><mixed-citation xmlns:xlink="http://www.w3.org/1999/xlink" xlink:type="simple">
          <person-group><name name-style="western"><surname>Bravo-Hollis</surname><given-names>M</given-names></name></person-group> (<year>1966</year>) <article-title>Helmintos de Peces del Pacffico Mexicano XXV. Descripción de tres monogeneos del Golfo de California. Anales del Instituto de Biología, Universidad Nacional Autónoma de México.</article-title> <source>Serie Zoología</source> <volume>37</volume>: <fpage>107</fpage>–<lpage>123</lpage>.</mixed-citation></ref><ref id="B5"><mixed-citation xmlns:xlink="http://www.w3.org/1999/xlink" xlink:type="simple">
          <person-group><name name-style="western"><surname>Bravo-Hollis</surname><given-names>M</given-names></name></person-group> (<year>1982</year>) <article-title>Helmintos de peces del Pacifico Mexicano XXXVIII. Estudio de monogeneos del suborden <tp:taxon-name><tp:taxon-name-part taxon-name-part-type="suborder">Microcotylinea</tp:taxon-name-part></tp:taxon-name> Lebedev, 1972, con la presentación de una subfamilia y una especie nuevas. Anales del Instituto de Biología, Universidad Nacional Autónoma de México.</article-title> <source>Serie Zoología</source> <volume>52</volume>: <fpage>13</fpage>–<lpage>26</lpage>.</mixed-citation></ref><ref id="B30"><mixed-citation xmlns:xlink="http://www.w3.org/1999/xlink" xlink:type="simple">
          <person-group><name name-style="western"><surname>Juárez–Arroyo</surname><given-names>J</given-names></name><name name-style="western"><surname>Salgado–Maldonado</surname><given-names>G</given-names></name></person-group> (<year>1989</year>) <article-title>Helmintos de la “Lisa” <italic><tp:taxon-name><tp:taxon-name-part taxon-name-part-type="genus">Mugil</tp:taxon-name-part> <tp:taxon-name-part taxon-name-part-type="species">cephalus</tp:taxon-name-part></tp:taxon-name></italic> Lin. En Topolobampo Sinaloa, México. Anales del Instituto de Biología.</article-title> <source>Universidad Nacional Autónoma de México, Serie Zoología</source> <volume>60</volume>: <fpage>279</fpage>–<lpage>298</lpage>.</mixed-citation></ref><ref id="B67"><mixed-citation xmlns:xlink="http://www.w3.org/1999/xlink" xlink:type="simple">
          <person-group><name name-style="western"><surname>Tantalean</surname><given-names>MV</given-names></name></person-group> (<year>1974</year>) <article-title>Monogeneos de la familia <tp:taxon-name><tp:taxon-name-part taxon-name-part-type="family">Microcotylidae</tp:taxon-name-part></tp:taxon-name> Taschenberg, 1879 parásitos de peces del mar peruano con descripción de una especie nueva.</article-title> <source>Biota</source> <volume>10</volume>: <fpage>120</fpage>–<lpage>127</lpage>.</mixed-citation></ref><ref id="B20"><mixed-citation xmlns:xlink="http://www.w3.org/1999/xlink" xlink:type="simple">
          <person-group><name name-style="western"><surname>Garcia</surname><given-names>JR</given-names></name><name name-style="western"><surname>Williams</surname><given-names>EH</given-names></name></person-group> (<year>1985</year>) <article-title>Temporal dynamics of metazoan parasite infection in the white mullet <italic><tp:taxon-name><tp:taxon-name-part taxon-name-part-type="genus">Mugil</tp:taxon-name-part> <tp:taxon-name-part taxon-name-part-type="species">curema</tp:taxon-name-part></tp:taxon-name></italic> Valenciennes from Joyuda lagoon, Puerto Rico.</article-title> <source>Caribbean Journal of Sciences</source> <volume>21</volume>: <fpage>39</fpage>–<lpage>53</lpage>.</mixed-citation></ref><ref id="B51"><mixed-citation xmlns:xlink="http://www.w3.org/1999/xlink" xlink:type="simple">
          <person-group><name name-style="western"><surname>Oliva</surname><given-names>MM</given-names></name><name name-style="western"><surname>Muñoz</surname><given-names>MA</given-names></name></person-group> (<year>1985</year>) <article-title><tp:taxon-name>Microcotyloidea</tp:taxon-name> (Plathyhelminthes): <tp:taxon-name><tp:taxon-name-part taxon-name-part-type="class">Monogenea</tp:taxon-name-part></tp:taxon-name> en peces marinos de la zona de Antofagasta–Chile.</article-title> <source>Estudios Oceanologicos</source> <volume>4</volume>: <fpage>1</fpage>–<lpage>8</lpage>.</mixed-citation></ref><ref id="B3"><mixed-citation xmlns:xlink="http://www.w3.org/1999/xlink" xlink:type="simple">
          <person-group><name name-style="western"><surname>Bargiela</surname><given-names>JF</given-names></name></person-group> (<year>1987</year>) <article-title>Los parásitos de la lisa <italic><tp:taxon-name><tp:taxon-name-part taxon-name-part-type="genus">Mugil</tp:taxon-name-part> <tp:taxon-name-part taxon-name-part-type="species">cephalus</tp:taxon-name-part></tp:taxon-name></italic> L. en Chile: sistemática y aspectos poblacionales (<tp:taxon-name><tp:taxon-name-part taxon-name-part-type="order">Perciformes</tp:taxon-name-part></tp:taxon-name>: <tp:taxon-name><tp:taxon-name-part taxon-name-part-type="family">Mugilidae</tp:taxon-name-part></tp:taxon-name>).</article-title> <source>Gayana Zoología</source> <volume>51</volume>: <fpage>3</fpage>–<lpage>58</lpage>.</mixed-citation></ref><ref id="B15"><mixed-citation xmlns:xlink="http://www.w3.org/1999/xlink" xlink:type="simple">
          <person-group><name name-style="western"><surname>Conroy</surname><given-names>G</given-names></name><name name-style="western"><surname>Conroy</surname><given-names>DA</given-names></name><name name-style="western"><surname>Rodriguez</surname><given-names>A</given-names></name></person-group> (<year>1985</year>) A note on the occurence of “coiled” <italic><tp:taxon-name><tp:taxon-name-part taxon-name-part-type="genus">Metamicrocotyla</tp:taxon-name-part> <tp:taxon-name-part taxon-name-part-type="species">macracantha</tp:taxon-name-part></tp:taxon-name></italic> on the gills of silver mullet (<italic><tp:taxon-name><tp:taxon-name-part taxon-name-part-type="genus">Mugil</tp:taxon-name-part> <tp:taxon-name-part taxon-name-part-type="species">curema</tp:taxon-name-part></tp:taxon-name></italic>) from Chichiriviche, Venezuela. Bulletin European Association of Fish Pathology 5: 66.</mixed-citation></ref><ref id="B16"><mixed-citation xmlns:xlink="http://www.w3.org/1999/xlink" xlink:type="simple">
          <person-group><name name-style="western"><surname>Conroy</surname><given-names>G</given-names></name><name name-style="western"><surname>Conroy</surname><given-names>DA</given-names></name><name name-style="western"><surname>Rodriguez</surname><given-names>A</given-names></name></person-group> (<year>1986</year>) <article-title>A report on <italic><tp:taxon-name><tp:taxon-name-part taxon-name-part-type="genus">Metamicrocotyla</tp:taxon-name-part> <tp:taxon-name-part taxon-name-part-type="species">macracantha</tp:taxon-name-part></tp:taxon-name></italic> (<tp:taxon-name><tp:taxon-name-part taxon-name-part-type="class">Monogenea</tp:taxon-name-part></tp:taxon-name>, <tp:taxon-name><tp:taxon-name-part taxon-name-part-type="superorder">Monopisthocotylea</tp:taxon-name-part></tp:taxon-name>, <tp:taxon-name>Microcotylinae</tp:taxon-name>) as a gill parasite of the silver mullet (<italic><tp:taxon-name><tp:taxon-name-part taxon-name-part-type="genus">Mugil</tp:taxon-name-part> <tp:taxon-name-part taxon-name-part-type="species">curema</tp:taxon-name-part></tp:taxon-name></italic> Valenciennes, 1836) in Venezuela.</article-title> <source>Rivista Italiana Piscicultura Ittiopatologia</source> <volume>21</volume>: <fpage>118</fpage>–<lpage>120</lpage>.</mixed-citation></ref></ref-list></tp:taxon-treatment>
