# Supplementary material for: Monogenea of fishes from the lagoon flats of Palmyra Atoll in the Central Pacific
Source: Zookeys. 2017 Nov 2;(713):1–23. doi: 10.3897/zookeys.713.14732 (PMC5674209; doi:10.3897/zookeys.713.14732)
Supplement: XML Treatment for Pseudopterinotrema albulae [file zookeys.713.14732-treatment16.xml]

<!DOCTYPE tp:taxon-treatment
  PUBLIC "-//TaxonX//DTD Taxonomic Treatment Publishing DTD v0 20100105//EN" "tax-treatment-NSO.dtd">
<tp:taxon-treatment xmlns:tp="http://www.plazi.org/taxpub"><tp:treatment-meta><kwd-group><label>Taxon classification</label><kwd><named-content xmlns:xlink="http://www.w3.org/1999/xlink" content-type="kingdom">Animalia</named-content></kwd><kwd><named-content xmlns:xlink="http://www.w3.org/1999/xlink" content-type="order">Mazocraeidea</named-content></kwd><kwd><named-content xmlns:xlink="http://www.w3.org/1999/xlink" content-type="family">Pterinotrematidae</named-content></kwd></kwd-group><mixed-citation publication-type="journal"><person-group><name><surname>Vidal-Martínez</surname><given-names>Víctor Manuel</given-names></name><name><surname>Soler-Jiménez</surname><given-names>Lilia Catherinne</given-names></name><name><surname>Aguirre-Macedo</surname><given-names>Ma. Leopoldina</given-names></name><name><surname>Mclaughlin</surname><given-names>John</given-names></name><name><surname>Jaramillo</surname><given-names>Alejandra G.</given-names></name><name><surname>Shaw2</surname><given-names>Jenny C.</given-names></name><name><surname>James</surname><given-names>Anna</given-names></name><name><surname>Hechinger</surname><given-names>Ryan F.</given-names></name><name><surname>Kuris</surname><given-names>Armand M.</given-names></name><name><surname>Lafferty</surname><given-names>Kevin D.</given-names></name></person-group><article-title>
          <tp:taxon-name><tp:taxon-name-part taxon-name-part-type="class">Monogenea</tp:taxon-name-part></tp:taxon-name> of fishes from the lagoon flats of Palmyra Atoll in the Central Pacific</article-title><source>Zookeys</source><day>2</day><month>11</month><year>2017</year><volume>2017</volume><issue>713</issue><fpage>1</fpage><lpage>23</lpage><pub-id pub-id-type="doi">10.3897/zookeys.713.14732</pub-id></mixed-citation></tp:treatment-meta><tp:nomenclature><tp:taxon-name>
                    <tp:taxon-name-part taxon-name-part-type="genus" reg="Pseudopterinotrema">Pseudopterinotrema</tp:taxon-name-part>
                    <tp:taxon-name-part taxon-name-part-type="species" reg="albulae">albulae</tp:taxon-name-part>
                  </tp:taxon-name><tp:taxon-authority>Yamaguti, 1966</tp:taxon-authority></tp:nomenclature><tp:treatment-sec sec-type="Type host" id="SECID0EZPAK"><title>Type host.</title><p>
              <italic><tp:taxon-name><tp:taxon-name-part taxon-name-part-type="genus" reg="Albula">Albula</tp:taxon-name-part> <tp:taxon-name-part taxon-name-part-type="species" reg="vulpes">vulpes</tp:taxon-name-part></tp:taxon-name></italic> Linnaeus (<tp:taxon-name><tp:taxon-name-part taxon-name-part-type="family">Albulidae</tp:taxon-name-part></tp:taxon-name>).</p></tp:treatment-sec><tp:treatment-sec sec-type="Other host and localities" id="SECID0EPQAK"><title>Other host and localities.</title><p>
              <xref ref-type="bibr" rid="B74">Yamaguti (1966)</xref> recorded <italic><tp:taxon-name><tp:taxon-name-part taxon-name-part-type="genus" reg="Pseudopterinotrema">P.</tp:taxon-name-part> <tp:taxon-name-part taxon-name-part-type="species" reg="albulae">albulae</tp:taxon-name-part></tp:taxon-name></italic> from <italic><tp:taxon-name><tp:taxon-name-part taxon-name-part-type="genus" reg="Albula">A.</tp:taxon-name-part> <tp:taxon-name-part taxon-name-part-type="species" reg="vulpes">vulpes</tp:taxon-name-part></tp:taxon-name></italic> off Hawai’i. It has also been found on the same host by <xref ref-type="bibr" rid="B53">Palm and Bray (2014)</xref> off Hawai’i.</p></tp:treatment-sec><tp:treatment-sec sec-type="Current host" id="SECID0ETRAK"><title>Current host.</title><p>
              <italic><tp:taxon-name><tp:taxon-name-part taxon-name-part-type="genus" reg="Albula">Albula</tp:taxon-name-part> <tp:taxon-name-part taxon-name-part-type="species" reg="glossodonta">glossodonta</tp:taxon-name-part></tp:taxon-name></italic> (Forsskål) (<tp:taxon-name><tp:taxon-name-part taxon-name-part-type="family">Albulidae</tp:taxon-name-part></tp:taxon-name>) (New host).</p></tp:treatment-sec><tp:treatment-sec sec-type="Site infection" id="SECID0EJSAK"><title>Site infection.</title><p>Gills.</p></tp:treatment-sec><tp:treatment-sec sec-type="Specimens deposited" id="SECID0EOSAK"><title>Specimens deposited.</title><p>
              <abbrev xmlns:xlink="http://www.w3.org/1999/xlink" content-type="institution" xlink:title="Centre for Research and Advanced Studies, National Polytechnic Institute, Mérida, Yucatán, México" id="ABBRID0EUSAK" xlink:type="simple">CHCM</abbrev> No. 535 (paratypes) (1 slide, 1 specimen), <named-content xmlns:xlink="http://www.w3.org/1999/xlink" content-type="dwc:institutional_code" xlink:type="simple">USNM</named-content> No. 1459853 (voucher) (1 slide, 1 specimen).</p></tp:treatment-sec><tp:treatment-sec sec-type="Prevalence and mean intensity" id="SECID0E5SAK"><title>Prevalence and mean intensity.</title><p>70,8 and 17±18 (n=24).</p></tp:treatment-sec><tp:treatment-sec sec-type="remarks" id="SECID0EDTAK"><title>Remarks.</title><p>
              <italic><tp:taxon-name><tp:taxon-name-part taxon-name-part-type="genus" reg="Pseudopterinotrema">Pseudopterinotrema</tp:taxon-name-part> <tp:taxon-name-part taxon-name-part-type="species" reg="albulae">albulae</tp:taxon-name-part></tp:taxon-name></italic> presents an asymmetrical, fan-shaped haptor on a posterior extension of the body proper, with nine pedunculate clamps. The clamps have very distinct features (see Yamaguti, 1968 for a detailed description of each clamp). MCO plug-shaped, with two unequal sclerotised filaments at base; genital pore ventromedial. The presence of <italic><tp:taxon-name><tp:taxon-name-part taxon-name-part-type="genus" reg="Pseudopterinotrema">P.</tp:taxon-name-part> <tp:taxon-name-part taxon-name-part-type="species" reg="albulae">albulae</tp:taxon-name-part></tp:taxon-name></italic> from <italic><tp:taxon-name><tp:taxon-name-part taxon-name-part-type="genus" reg="Albula">A.</tp:taxon-name-part> <tp:taxon-name-part taxon-name-part-type="species" reg="glossodonta">glossodonta</tp:taxon-name-part></tp:taxon-name></italic> off Palmyra Atoll represents both a new host and a new geographical record.</p></tp:treatment-sec><ref-list><ref id="B74"><mixed-citation xmlns:xlink="http://www.w3.org/1999/xlink" xlink:type="simple">
          <person-group><name name-style="western"><surname>Yamaguti</surname><given-names>S</given-names></name></person-group> (<year>1966</year>) <article-title>New Monogenetic Trematodes from Hawaiian Fishes, II.</article-title> <source>Pacific Science</source> <volume>20</volume>: <fpage>419</fpage>–<lpage>435</lpage>. doi: <ext-link xlink:type="simple" ext-link-type="uri" xlink:href="http://hdl.handle.net/10125/7807">http://hdl.handle.net/10125/7807</ext-link></mixed-citation></ref><ref id="B53"><mixed-citation xmlns:xlink="http://www.w3.org/1999/xlink" xlink:type="simple">
          <person-group><name name-style="western"><surname>Palm</surname><given-names>HW</given-names></name><name name-style="western"><surname>Bray</surname><given-names>RA</given-names></name></person-group> (<year>2014</year>) <source>Marine Fish Parsitology in Hawaii.</source> <publisher-name>Westarp and Partner Digitaldruck</publisher-name>, <publisher-loc>Hohenwarsleben XII, Germany</publisher-loc>, <size units="page">320 pp</size>.</mixed-citation></ref></ref-list></tp:taxon-treatment>
